# Supplementary material for: Neuronal genes deregulated in Cornelia de Lange Syndrome respond to removal and re-expression of cohesin
Source: Nat Commun. 2021 May 18;12:2919. doi: 10.1038/s41467-021-23141-9 (PMC8131595; doi:10.1038/s41467-021-23141-9)
Supplement: Supplementary file 4 — Source Data [file 41467_2021_23141_MOESM4_ESM.xlsx]

## Sheet: Fig1e
Fig1e.
ASD differentially expressed genes vs. CdLS gene expression
	Gene Symbol	CdLS log2 fold-change	ASD log2 fold-change
	AAGAB	-0.376355	-0.178731
	ABCA1	-0.0794437	0.615236
	ABCA10	-0.395579	-0.268095
	ABCC8	0.06357	-0.282555
	ABCG2	0.876548	-0.544717
	ABCG4	-0.397992	-0.279355
	ABHD12	-0.0427984	-0.172352
	ABHD17C	-0.0699281	0.143818
	ABHD2	-0.110681	0.132447
	ABHD3	0.483379	0.620964
	ABTB1	0.216224	-0.258868
	ACAA2	0.210782	0.386653
	ACKR3	0.749105	0.417675
	ACO1	-0.193362	0.157446
	ACTR1A	-0.158527	-0.176291
	ACTR1B	-0.286193	-0.424787
	ACTR3C	0.44118	0.42651
	ADAM22	-0.319573	-0.279089
	ADAM23	-0.296175	-0.314044
	ADAMTSL1	-0.587995	-0.386006
	ADORA1	-0.306268	-0.215588
	ADRA1A	-0.562377	0.23509
	ADSS	-0.306268	-0.295139
	AEN	0.146072	0.312069
	AFF1	-0.0835577	0.242588
	AFF4	0.125915	0.157415
	AFG3L2	-0.0582125	-0.162102
	AGK	-0.165441	-0.138958
	AHCY	-0.27266	-0.115554
	AK3	0.0885414	0.273734
	AK4	0.228198	0.334172
	AKAP13	-0.0381514	0.219667
	AKAP6	-0.300356	-0.198243
	AKR1C3	-0.00084335	0.584144
	ANAPC1	0.0312231	-0.163262
	ANAPC5	-0.102369	-0.239195
	ANAPC7	-0.339809	-0.159804
	ANK3	0.0693791	-0.22166
	ANKRD28	-0.0834589	-0.13673
	ANKRD36	0.184434	-0.224183
	ANKS6	0.0155766	-0.181904
	ANO6	-0.0197955	0.441793
	ANTXR2	0.393646	0.344322
	ANXA6	-0.43744	-0.372257
	AP1AR	-0.207184	-0.184104
	APBB1	-0.116271	-0.236835
	APOE	0.214643	0.478583
	ARFGEF2	-0.181658	-0.194041
	ARHGAP18	0.22409	0.324836
	ARHGAP42	-0.29368	0.343839
	ARHGAP44	-0.119116	-0.234927
	ARHGAP5	-0.079711	0.241955
	ARHGAP5-AS1	0.43009	0.438604
	ARHGEF2	-0.286737	-0.208121
	ARHGEF26	0.725077	0.494347
	ARID3A	0.279964	0.292022
	ARID5A	0.99966	0.512533
	ARID5B	0.384674	0.180819
	ARIH2	-0.414674	-0.146581
	ARL6	0.136153	-0.213009
	ARMC1	-0.24408	-0.105969
	ARRDC3	0.703368	0.503531
	ASAH2B	-0.412482	-0.316864
	ASAP3	0.123677	0.280069
	ASB13	-0.462546	-0.363154
	ASB8	-0.0979086	-0.153047
	ASH2L	-0.220834	-0.163827
	ATG14	-0.626004	-0.104598
	ATG16L1	-0.51665	-0.248555
	ATG2B	-0.0103755	-0.171767
	ATG4D	-0.176416	-0.190497
	ATL1	0.172254	-0.347389
	ATP10D	0.176261	0.202177
	ATP1A1	-0.260929	-0.352936
	ATP1B1	-0.589297	-0.331947
	ATP2B1	-0.277891	-0.324602
	ATP2B2	-0.345017	-0.419375
	ATP5A1	-0.259794	-0.242053
	ATP5B	-0.459721	-0.262926
	ATP5D	-0.317322	-0.200106
	ATP6V0E1	0.0986511	0.393137
	ATP6V1E1	-0.169076	-0.265452
	ATR	-0.104909	-0.182951
	ATRN	-0.100496	-0.189276
	AUH	0.0118878	-0.217147
	BAG3	1.50407	1.12878
	BBS7	-0.140541	-0.205542
	BCAS3	0.0977927	-0.199399
	BCCIP	0.258791	0.320203
	BCL2L11	0.0896895	0.237005
	BCL2L2	-0.416349	-0.170233
	BCL6	0.56868	0.392374
	BECN1	-0.281448	-0.159138
	BIRC3	0.868851	0.414411
	BMP2K	-0.549787	0.243243
	BMPER	-0.356661	-0.23017
	BMPR1A	-0.0119873	0.165268
	BMPR1B	-1.10919	0.513544
	BNIP3L	-0.0886811	-0.154201
	BTF3L4	-0.472938	-0.128224
	BTG1	0.517819	0.344665
	BTG3	0.820304	0.332767
	C12orf10	-0.481251	-0.19197
	C16orf45	-0.388063	-0.224372
	C1QL1	0.437719	0.332347
	C1R	0.864911	0.533075
	C2CD5	-0.0778085	-0.202708
	C2orf16	-0.455343	-0.226832
	C3orf62	0.237237	0.178278
	C3orf70	0.666927	0.263674
	C3orf80	-0.12672	-0.40545
	C4orf27	-0.126131	-0.202795
	C5AR1	1.5487	0.969933
	C6orf118	1.91519	0.735611
	C6orf136	-0.380921	-0.180432
	C6orf165	0.00904795	-0.260788
	C7orf26	-0.181537	-0.158425
	CA12	-0.652026	1.01868
	CA13	0.143687	0.201259
	CABP1	-0.306817	-0.418226
	CACHD1	0.256598	0.390128
	CACNA2D3	0.099542	-0.273886
	CACTIN	0.295341	0.14845
	CADM1	0.0340642	0.230967
	CADPS	-0.408257	-0.302602
	CADPS2	-0.301218	-0.4313
	CALM2	-0.767577	-0.248493
	CAMK2G	-0.486241	-0.236861
	CAMK4	-0.0707038	-0.340547
	CAMKK2	-0.110378	-0.289243
	CAMTA1	-0.322106	-0.214004
	CAND2	-0.0794448	-0.227777
	CANX	-0.0726482	0.0904391
	CAPN15	0.0244691	0.222887
	CARD14	1.23702	0.562044
	CASC10	0.376672	0.274099
	CASD1	-0.457081	-0.167231
	CASP7	0.404755	0.526779
	CBFB	0.463567	0.396809
	CCDC18	0.50468	0.339555
	CCDC25	-0.240047	-0.202115
	CCDC78	-0.592073	0.336458
	CCIN	2.89036	0.745104
	CCNG1	0.153352	0.195072
	CD14	0.367733	0.81957
	CD274	-0.0956166	0.26813
	CD58	-0.156684	0.496165
	CD59	-0.165431	0.284614
	CD63	0.240275	0.269766
	CDC42EP4	0.585132	0.332948
	CDK14	-0.603238	-0.314303
	CDKN1A	0.511029	0.960544
	CEBPB	0.781903	0.379266
	CELSR2	-0.11917	-0.168217
	CHGA	-0.273597	-0.328355
	CHN1	-0.0755985	-0.336323
	CHPT1	0.053622	0.235317
	CHRNB3	-0.241999	-0.377363
	CHST11	-0.279359	0.436294
	CHSY1	0.169862	0.304634
	CIDEA	0.150953	-0.592522
	CKAP5	-0.0368255	-0.11925
	CLASP2	-0.163765	-0.245759
	CLCN3	-0.362555	-0.114872
	CLEC2L	-0.468141	-0.424389
	CLSTN3	-0.26234	-0.302607
	CLU	0.32976	0.328611
	CMAS	-0.199659	-0.282749
	CMTM6	-0.401717	0.340284
	CNN3	0.140739	0.549663
	CNOT6	0.0011537	0.121804
	CNTNAP1	-0.374944	-0.295638
	COL19A1	-1.07902	-0.365698
	COL25A1	-0.628167	-0.367847
	COLGALT1	0.00652626	0.19488
	COPG1	-0.286937	-0.246584
	COPS7A	-0.548746	-0.251177
	COQ6	-0.199422	-0.191051
	CORO2A	-0.359866	-0.341001
	CORO2B	-0.199118	-0.183595
	COX7A1	-0.565375	-0.450118
	CPLX1	-0.719376	-0.302982
	CPNE3	0.116337	0.328935
	CRTAC1	-0.458606	-0.411836
	CSTB	-0.0224418	0.223112
	CTSC	-0.243515	0.56395
	CTXN3	0.567121	-0.556695
	CUTA	-0.0249524	-0.154712
	DBH	0.755229	0.329906
	DCAF8	-0.305995	-0.169487
	DCTN1	-0.0892413	-0.183908
	DCTN2	-0.452182	-0.197288
	DCUN1D2	-0.161247	-0.178649
	DCUN1D4	-0.149729	-0.118527
	DDAH2	0.853019	0.411764
	DDHD2	-0.312385	-0.275802
	DDX1	-0.0313361	-0.194641
	DEPDC5	0.0701603	-0.170994
	DERL1	-0.0271658	0.136819
	DGKI	-0.0687864	-0.229821
	DHCR24	-0.115489	-0.255336
	DHPS	0.179998	-0.182995
	DHRS3	-0.434183	0.340822
	DHX34	0.106165	0.29199
	DIRAS1	-0.583066	-0.322939
	DIRAS2	-0.44236	-0.458491
	DLAT	-0.427732	-0.200221
	DLGAP1	-0.0629407	-0.285527
	DNAJB1	1.05657	0.714071
	DNAJC18	-0.222616	-0.170982
	DNAJC3	0.181728	0.223175
	DNAJC6	-0.320561	-0.255047
	DNALI1	0.464177	0.313035
	DNLZ	0.308023	0.406283
	DNM1L	-0.368402	-0.232689
	DNM3	-0.221532	-0.161772
	DNMBP	0.265471	0.292582
	DNPEP	0.0560697	0.188702
	DOCK3	0.0613802	-0.239099
	DOCK7	0.0264394	0.214971
	DOPEY2	-0.182973	-0.253389
	DPY19L3	-0.484712	0.291209
	DPYSL3	0.620715	0.252575
	DSC2	0.157769	0.536461
	DSE	0.282811	0.440099
	DYNC1I1	-0.0386318	-0.323773
	DYRK3	0.454244	0.491567
	DZIP1L	0.0426314	0.315251
	E2F1	0.176942	-0.206825
	EDN3	0.639446	-0.678168
	EHBP1L1	0.501796	0.287415
	EHD4	-0.117396	0.375876
	EIF2D	0.33575	-0.105991
	EIF3F	0.189276	0.14062
	EIF3K	0.0528827	-0.157147
	EIF4EBP1	0.447848	0.439656
	EIF5A2	-0.644678	-0.311662
	EMILIN1	0.67799	0.35928
	EMILIN3	0.938705	-0.679341
	ENAH	-0.373668	0.254081
	ENO2	-0.287354	-0.415608
	ENOPH1	-0.239009	-0.148885
	ENY2	-0.0170461	-0.122329
	EPB41L3	-0.0620786	-0.224786
	EPHA8	0.24789	0.385217
	EPS15	-0.3545	-0.201035
	EPS8	0.135435	0.380103
	ERCC6	-0.0272048	-0.130901
	ERLIN1	0.273128	0.141955
	ERLIN2	-0.220917	0.22071
	EXTL2	-0.542563	-0.271945
	F2R	-0.258222	0.398079
	FAH	0.234042	0.388347
	FAHD2B	-0.176043	-0.296463
	FAHD2CP	-0.293451	-0.376453
	FAM101B	0.495584	0.457607
	FAM107A	1.43448	0.424861
	FAM118B	0.0265256	0.134847
	FAM126A	-0.121911	0.26383
	FAM131B	-0.15077	-0.311656
	FAM134A	-0.352429	-0.172166
	FAM161A	0.433256	0.176388
	FAM174A	-0.268311	-0.199511
	FAM192A	-0.209936	-0.096568
	FAM219A	-0.32406	-0.141754
	FAM220A	-0.154786	-0.211464
	FAM43B	-0.475442	-0.240007
	FAM46C	0.328404	0.634731
	FAM49B	-0.363325	-0.190332
	FAM66C	-0.0305106	-0.178619
	FAM69A	-0.122288	-0.202175
	FAM73A	-0.185547	-0.201915
	FAM81A	-0.311736	-0.289941
	FARSA	-0.120239	-0.226282
	FARSB	-0.290541	-0.239232
	FAS	0.276302	0.536722
	FBLN7	-0.543246	-0.49381
	FBXO25	-0.163757	-0.140811
	FBXO30	-0.395082	0.208912
	FBXO8	-0.00680898	0.170177
	FBXO9	-0.293098	-0.268739
	FBXW7	-0.480144	-0.322173
	FEM1C	0.0780158	0.210548
	FERMT2	0.31944	0.438367
	FERMT3	0.214843	0.745494
	FGD4	0.0746574	0.253498
	FGD6	-0.339359	0.240031
	FGF11	-1.24323	0.350541
	FGF12	-0.374959	-0.344412
	FGF14	-0.206919	-0.254804
	FGF2	0.524356	0.668813
	FGFRL1	0.778836	0.400166
	FHOD1	-0.162136	0.28919
	FIBP	-0.218412	-0.246965
	FIS1	-0.0587191	-0.213307
	FKBP14	0.230805	0.309582
	FNDC3A	-0.040299	0.1547
	FNDC3B	0.0937714	0.362755
	FRG1	0.117772	-0.195605
	FSD1	-0.137074	-0.230949
	FTL	0.487775	0.527356
	FZD1	0.922825	0.528688
	GABARAPL1	-0.556126	-0.34473
	GABRA1	-0.513264	-0.396362
	GABRA2	0.341548	0.233758
	GABRB2	-0.320476	-0.345483
	GADD45G	0.277706	0.843706
	GALM	0.330372	0.561197
	GALNT6	-0.0533516	-0.742378
	GARNL3	-0.021394	-0.241311
	GAS7	-0.128747	-0.220403
	GDPD1	-0.332829	-0.244038
	GEM	0.39466	0.833833
	GHR	0.503595	0.352407
	GLIS3	1.44994	0.526529
	GLMN	-0.152846	-0.181072
	GLRB	-0.509343	-0.312601
	GLS2	0.0476897	-0.272527
	GNA12	0.235362	0.291547
	GNA13	-0.0605619	0.408791
	GNAI3	-0.108993	0.199545
	GNG12	-0.790012	0.62308
	GNG5	0.420262	0.497575
	GOLM1	0.161549	0.155004
	GOT1	-0.355727	-0.383497
	GPCPD1	-0.653442	-0.37859
	GPLD1	-0.62284	-0.282961
	GPR12	-0.280274	-0.274442
	GPR137B	0.435666	0.32302
	GPR137C	-0.210048	-0.23977
	GPR158	-0.358564	-0.336989
	GPR61	-0.179503	-0.271414
	GPR85	0.0469551	-0.34193
	GPSM1	0.294252	0.1332
	GRAMD1B	-0.247054	-0.225054
	GRAMD2	1.62783	0.472551
	GRID1	-0.0608334	-0.144739
	GRIN2A	-0.244386	-0.281446
	GSTA4	-0.0650733	-0.229419
	GTDC1	-0.419862	-0.125077
	GTF2F2	-0.0526078	0.148525
	GTF3C2	0.0847567	-0.111889
	GTF3C6	-0.109842	0.203555
	GXYLT1	0.0994514	0.182006
	HACL1	-0.0491471	-0.173676
	HCLS1	-0.18397	0.624641
	HCN4	0.166145	0.398807
	HECW2	0.0683621	-0.199538
	HENMT1	0.130049	-0.278527
	HERC3	0.0577373	-0.148575
	HGF	-0.45869	0.846479
	HIC1	0.78279	0.566089
	HID1	0.295122	-0.16853
	HIF1A	-0.0698209	0.246582
	HINT1	-0.578807	-0.236461
	HIST1H2BD	0.72933	0.205738
	HIST1H4E	-0.199049	-0.280483
	HIST2H2BA	0.590105	0.485326
	HIST2H2BE	0.381183	0.311948
	HIST2H2BF	0.382438	0.36998
	HMHA1	1.00535	0.354359
	HR	-0.606613	-0.35239
	HSF1	0.249234	0.170217
	HSPB1	1.56664	1.10978
	ICA1	-0.47565	-0.249463
	IDH1	-0.0104675	0.271717
	IDH3A	-0.558263	-0.188079
	IFI16	0.726971	0.54761
	IFNAR1	-0.117673	0.119078
	IFRD1	0.208231	0.260108
	IFT52	-0.0869133	-0.147692
	IGFBP5	0.915387	0.335466
	IGSF8	-0.219862	-0.286306
	IKBIP	0.605213	0.334337
	IL6ST	-0.198346	0.300617
	IMPAD1	-0.605785	-0.137522
	INPP5F	-0.362175	-0.323466
	INPP5J	-0.471639	-0.330909
	INTU	0.465565	0.19389
	IPCEF1	-0.180596	-0.374517
	IPMK	-0.210844	0.19268
	IPO13	-0.289119	-0.183673
	IQCB1	-0.00535392	-0.212048
	IQSEC1	-0.0540334	-0.182365
	IRGQ	-0.376481	-0.186736
	ITFG1	-0.279279	-0.279159
	ITGAV	-0.179395	0.442714
	ITPR1	0.0687952	-0.315297
	ITPRIP	0.688462	0.523861
	JUN	0.896775	0.381257
	KCNA1	-0.863061	-0.422243
	KCNA2	-0.391043	-0.356069
	KCNAB1	-0.532524	-0.217657
	KCNJ11	-0.206481	-0.277283
	KCNJ3	-0.0183439	-0.301405
	KCNK13	1.45892	0.440198
	KCNN3	0.437811	0.301321
	KCNS1	-0.0525306	-0.492639
	KCNS3	-0.651162	-0.347011
	KCTD6	0.151622	0.180781
	KDM1B	0.156114	0.230439
	KDM3A	0.24734	0.127399
	KIAA0226L	0.485135	0.497492
	KIAA0368	0.093485	-0.11809
	KIAA1279	-0.0157304	-0.162056
	KIAA1467	-0.149548	-0.255249
	KIAA1841	-0.251917	-0.206792
	KIF7	0.309921	0.189206
	KIFAP3	-0.136977	-0.230372
	KLF13	0.00334483	-0.145626
	KLF5	0.0762587	0.345562
	KLHDC2	-0.0239305	-0.215462
	KLHDC3	-0.283825	-0.293444
	KLHL21	0.429504	0.206387
	KLHL3	-0.142007	-0.184336
	L3MBTL3	0.527675	0.195636
	LACTB	-0.239446	0.230878
	LAMTOR4	0.18434	-0.161493
	LANCL1	-0.374954	-0.312605
	LAPTM4A	-0.0746972	0.197161
	LARP6	-0.207582	-0.260339
	LCA5	-0.0638932	0.19186
	LCMT1	0.122007	-0.187657
	LGI3	0.17907	-0.324753
	LHX2	0.497391	0.357058
	LIMD1	0.275597	0.417422
	LIN54	0.0352211	-0.127416
	LINC00032	-0.42788	-0.376742
	LINC00683	1.40563	0.639449
	LINC00693	-0.0993186	0.229005
	LMBRD1	-0.278496	-0.137189
	LNP1	-0.0611091	-0.330379
	LPCAT4	-0.603868	-0.356694
	LPIN1	0.258628	0.167236
	LPP	-0.264525	0.369728
	LRIF1	0.230708	0.257381
	LRP8	-0.945506	-0.257715
	LRRC16A	0.290258	0.243386
	LRRC47	-0.0798909	-0.184064
	LRRIQ1	1.00662	0.346224
	LSP1	0.648359	0.633551
	LTN1	-0.125442	-0.11766
	LYNX1	-0.550685	-0.255216
	LYPD1	-0.195154	0.448003
	LYPLAL1	0.241922	0.136617
	MAFF	-0.759344	0.736433
	MAML2	-0.10335	0.318292
	MAP2K3	0.0617297	0.448825
	MAP3K9	-0.18276	-0.246714
	MAP4K2	-0.29264	-0.161622
	MAP6D1	0.21574	-0.394821
	MAPK9	-0.481713	-0.279516
	MAPKAPK2	-0.556807	0.459079
	MAPKAPK3	0.045971	0.377639
	2003-03-01	-0.22279	0.487794
	MAT2B	-0.314653	-0.155029
	MCAT	0.045815	-0.184514
	MCC	-0.666552	0.330249
	MCL1	0.101657	0.435558
	MCRS1	-0.26128	-0.155782
	MDFIC	-1.01081	0.299186
	MDGA2	-0.376168	-0.191702
	MDK	-0.217577	0.43021
	ME1	-0.330795	0.22436
	MERTK	0.327038	0.543923
	MEX3A	0.70869	0.410654
	MEX3D	0.445036	0.166738
	MFN1	-0.300951	-0.197821
	MFN2	-0.252545	-0.157554
	MFSD3	-0.417389	-0.220746
	MFSD6	-0.190192	-0.284954
	MGST1	-0.590569	0.675885
	MKNK2	0.68927	0.383737
	MLF1	-0.0570183	0.237765
	MOAP1	-0.372145	-0.325461
	MOB1A	0.279061	0.290932
	MOB1B	0.329877	0.263619
	MON2	-0.00606369	-0.0939737
	MPPED2	-0.406213	-0.203023
	MPZL1	-0.152605	0.171314
	MR1	0.576468	0.544665
	MRAP2	-0.581678	-0.326546
	MRPL37	0.0452866	-0.187585
	MRPS9	-0.00128791	-0.170029
	MTMR11	0.184392	0.44275
	MTMR2	-0.271357	-0.160816
	MTMR4	-0.190126	-0.166279
	MTMR7	-0.0580184	-0.227762
	MTR	0.0315884	-0.16604
	MTX2	-0.13744	-0.218258
	MTX3	-0.215155	-0.125756
	MXD1	-0.0428956	0.24463
	MYCL	0.689534	0.435234
	MYH7	0.936401	0.474726
	N4BP2	0.723738	0.279439
	NABP1	-0.241873	0.498003
	NABP2	-0.271185	-0.209327
	NADK2	-0.15372	0.162232
	NAPG	-0.608811	-0.227555
	NARS	-0.447301	-0.158261
	NBPF10	0.371101	0.385545
	NCALD	-0.259434	-0.452565
	NCBP1	0.0787044	0.10109
	NCBP2	-0.191364	0.130694
	NDRG3	-0.451927	-0.360375
	NDUFS1	-0.150852	-0.177133
	NDUFS2	-0.243161	-0.249733
	NDUFS3	-0.410831	-0.157359
	NDUFV1	-0.102703	-0.209588
	NECAB1	-0.101928	-0.295791
	NEK6	0.249927	0.363273
	NET1	-0.0172256	-0.348637
	NFIL3	0.661836	0.505694
	NFKBIZ	-0.82063	0.428917
	NFU1	-0.135862	-0.168295
	NGEF	0.1769	-0.357969
	NHLH2	-0.495371	-0.443414
	NIF3L1	-0.000174512	-0.216817
	NIPA1	-0.400492	-0.207077
	NMRAL1	-0.26166	-0.221912
	NNT	-0.268802	-0.139696
	NOMO1	-0.121821	-0.223342
	NOTCH2	0.344725	0.493539
	NOVA1	-0.394009	-0.180052
	NOXRED1	0.182121	0.333173
	NQO1	-0.09502	0.939145
	NR2E1	-0.153979	0.514073
	NRN1	-0.752348	-0.367984
	NRXN3	-0.0951486	-0.254209
	NT5C2	0.0794627	0.159664
	NT5DC1	-0.284858	-0.272655
	NTN4	-0.529479	-0.341187
	NTSR2	0.918672	0.481748
	NUAK1	-0.486143	-0.363842
	NUDT17	0.263181	0.251966
	NUFIP2	0.0745106	0.196691
	NUP210	0.0292688	-0.15759
	NUP210L	1.71594	0.606487
	NUP98	0.0845793	0.143767
	NXN	0.339082	0.374356
	NXPH3	-0.708324	-0.404874
	OAT	-0.269661	-0.159729
	OBFC1	-0.118893	-0.231065
	OCIAD1	-0.107784	-0.128204
	OGDHL	-0.0890677	-0.296662
	OPN3	-0.367821	-0.325191
	OPTN	0.126972	-0.182757
	ORC2	0.0402796	-0.12269
	ORC3	-0.00598603	-0.140195
	OSBPL11	0.0327676	0.230434
	OTUB1	-0.326596	-0.203082
	OTUD4	0.297059	0.164987
	OTUD7A	-0.0591947	-0.138213
	OXA1L	-0.346413	-0.107027
	OXR1	-0.247545	-0.315458
	P4HA1	0.129084	0.44468
	PABPC4	0.0601878	0.154425
	PACSIN3	-0.831197	-0.30611
	PAFAH1B1	-0.246022	-0.177674
	PALLD	-0.383347	0.554528
	PAPOLA	0.0268771	0.170938
	PAPSS1	-0.0111882	-0.212652
	PARD3	0.11122	0.425988
	PARD6A	-0.204669	-0.247067
	PARP6	-0.0183218	-0.0902313
	PART1	-0.540252	-0.424083
	PARVG	0.726159	0.620781
	PBXIP1	0.674442	0.460469
	PCDHA1	-0.0194023	-0.304707
	PCDHB10	-0.68699	-0.267616
	PCDHB19P	-0.617173	-0.272228
	PCDHB6	-0.205355	-0.261639
	PCMT1	-0.268519	-0.303432
	PDCD6IP	-0.313442	-0.104345
	PDE10A	-0.400323	-0.253799
	PDE4DIP	0.358505	0.176831
	PDLIM3	-0.890765	0.374723
	PDLIM5	-0.207707	0.456851
	PEA15	0.439345	0.227174
	PELI3	-0.116808	-0.352653
	PEX11B	-0.0866928	-0.253124
	PEX5	-0.21594	-0.170082
	PEX5L	-0.27689	-0.222429
	PHF21B	0.210575	0.415895
	PHLDA1	-0.594628	0.206472
	PICK1	0.0110665	-0.212398
	PIK3CB	-0.307473	-0.225416
	PIK3R1	-0.267897	-0.186156
	PJA2	-0.407136	-0.199949
	PKN2	0.10773	0.113813
	PKNOX1	0.362162	0.280984
	PLAUR	0.619304	0.839689
	PLB1	0.738642	0.258014
	PLBD2	-0.402393	-0.21955
	PLCB1	-0.271573	-0.322496
	PLCB3	0.673936	0.445632
	PLCE1	-0.0347397	0.329556
	PLEKHF2	0.361318	0.34306
	PLOD1	0.644526	0.306385
	PLOD2	-0.453532	0.54125
	PLSCR1	0.57356	0.661931
	PLSCR4	1.24309	0.485659
	PLTP	0.481271	0.474349
	PLXDC1	-0.344986	-0.287103
	PLXNB2	0.291584	0.19779
	PM20D2	0.106522	0.184286
	PNP	0.485127	0.710856
	PNRC2	0.0749405	0.143624
	POLR3F	-0.199287	-0.133204
	POR	0.130576	0.119662
	PPIA	-0.51055	-0.221525
	PPIL4	0.213785	0.141406
	PPIP5K2	-0.2372	-0.158641
	PPM1H	-0.359339	-0.271473
	PPOX	-0.133216	-0.201995
	PPP1R14B	0.0893086	0.307397
	PPP1R16A	0.299465	0.15546
	PPP1R18	-0.215337	0.52203
	PPP1R26-AS1	0.90278	0.475937
	PPP1R3B	-0.166079	0.489693
	PPP2R1A	-0.0629258	-0.200038
	PPP2R5B	-0.350205	-0.19716
	PPP3CA	-0.0699999	-0.292045
	PREP	0.0506206	-0.247269
	PREPL	-0.296278	-0.260693
	PRKAR1A	-0.352825	-0.193887
	PRKCE	-0.304529	-0.313103
	PRKCQ-AS1	-0.874352	-0.365135
	PROS1	0.391927	0.346333
	PRPF19	0.107757	-0.209992
	PSD4	-0.125721	0.336846
	PSMC2	-0.246344	-0.138381
	PSMD7	-0.314409	-0.186005
	PSMG3	-0.598819	-0.316531
	PTAR1	-0.280447	0.295584
	PTBP1	0.0253597	0.237741
	PTBP3	-0.0796902	0.220543
	PTCHD2	0.756145	0.364711
	PTPN13	0.734363	0.271137
	PTPRD	-0.231524	-0.256103
	PTPRZ1	-0.247943	0.328156
	PTTG1IP	0.353254	0.395452
	PVALB	-0.928588	-0.922413
	PVRL2	-0.375773	0.341646
	PXN	-0.010191	0.407265
	PYCR1	0.610894	0.342601
	PYGL	0.563143	0.485731
	PYGO1	-0.305896	0.321887
	RAB31	-0.122432	0.403065
	RAB37	-0.0885039	-0.469687
	RAB3GAP2	-0.163519	-0.142945
	RAB8B	0.10722	0.167259
	RABEPK	-0.522185	-0.203944
	RAD18	0.209805	-0.132582
	RAMP1	0.681193	0.30478
	RASGEF1B	0.722976	0.243353
	RASGRF1	-0.349411	-0.312564
	RASGRP1	-0.290947	-0.321118
	RASSF8	-0.864194	0.306916
	RAVER2	0.0794283	0.230154
	RBM12B	0.294033	0.163755
	RCAN2	-0.661345	-0.400508
	RCOR3	-0.591774	-0.140379
	RDH10	-0.61508	0.876344
	RELA	0.307715	0.229498
	RFNG	0.539594	0.169003
	RFPL1S	-0.327257	-0.358241
	RFX2	0.382053	0.238613
	RGS4	-0.667632	-0.445597
	RHOBTB1	-0.0912014	-0.279452
	RHOBTB3	-0.228766	0.417785
	RHPN2	0.646459	0.655019
	RIMKLA	-0.596994	-0.271969
	RIT1	0.0179311	0.308196
	RMND5B	-0.281672	-0.117124
	RNASE1	1.25807	-0.520417
	RNF122	0.247823	0.684691
	RNF157	-0.465342	-0.206328
	RNMT	-0.188623	-0.175596
	RPL28	0.0418138	0.26866
	RPN2	0.20934	0.132985
	RPS19	0.27376	0.201727
	RPS20	0.246759	0.124802
	RRAGA	-0.0771894	-0.208131
	RREB1	0.493256	0.370304
	RTKN2	-0.242058	-0.318119
	RXRA	-0.0524016	0.180421
	RXRB	-0.429216	-0.161139
	SAE1	-0.209748	-0.194355
	SAMD8	0.0409613	0.0937915
	SAMM50	-0.102141	-0.132158
	SARDH	-0.111449	0.435477
	SBF2	-0.132093	0.135782
	SBNO2	0.128113	0.502655
	SCN1B	-0.952694	-0.488533
	SCN2A	-0.0916196	-0.317392
	SCN4B	-0.712273	-0.381614
	SCN8A	-0.0937625	-0.344095
	SDC1	-0.321289	0.452473
	SDC2	-0.346574	0.518291
	SDHA	-0.0864018	-0.175486
	SDHAP3	0.0532328	-0.217965
	SEC14L5	-0.116866	-0.401047
	SEC23A	-0.168991	-0.216497
	SEC61A1	-0.0520009	0.237769
	SEMA7A	-0.797303	-0.442144
	SEPT7P2	-0.10504	-0.166734
	SERGEF	-0.199161	-0.177157
	SERINC3	-0.109186	-0.164421
	SERP1	0.175514	0.297344
	SERTAD4	-0.971702	-0.666944
	SESN2	0.265288	0.337481
	SESTD1	-0.119964	-0.135663
	SEZ6L2	-0.367668	-0.326757
	SFMBT2	0.0635199	0.258123
	SFTPD	0.232965	-0.317663
	SGSH	0.918651	0.228838
	SH3GLB1	0.0195136	0.211466
	SHC1	-0.0265642	0.263487
	SHD	-0.942026	-0.509393
	SLC12A2	-0.10782	-0.284225
	SLC12A7	1.03945	0.352977
	SLC16A3	0.98474	0.574631
	SLC16A7	-0.424648	-0.298267
	SLC16A9	0.0370885	0.585454
	SLC1A4	0.127114	0.2017
	SLC22A15	-0.232643	-0.271047
	SLC24A2	-0.773485	-0.385749
	SLC25A1	0.109202	0.2391
	SLC25A12	-0.33316	-0.298756
	SLC25A20	-0.606218	0.374702
	SLC25A3	-0.444477	-0.150915
	SLC25A36	-0.717468	-0.14586
	SLC25A40	-0.388186	-0.18866
	SLC27A4	-0.203118	-0.197264
	SLC29A1	-0.563328	-0.226841
	SLC2A12	1.63163	0.309262
	SLC2A4RG	0.943662	0.303554
	SLC35B3	-0.0362858	-0.24434
	SLC35B4	-0.348061	-0.203542
	SLC36A1	-0.503098	-0.280922
	SLC39A10	-0.463191	-0.308656
	SLC3A2	-0.157001	0.314332
	SLC44A3	-0.0251688	0.564215
	SLC45A1	-0.455373	-0.275264
	SLC4A8	-0.385202	-0.261216
	SLC7A11	-0.150031	0.594863
	SLC7A2	-0.162725	0.646963
	SLC8A1	-0.284797	-0.263001
	SMAD1	0.531036	0.258172
	SMG6	0.264998	0.121448
	SMIM15	-0.272404	0.153347
	SMIM4	-0.0381712	0.201731
	SMO	1.8555	0.486115
	SMURF2	0.150415	0.21043
	SMYD2	-0.580652	-0.303003
	SNHG11	-0.330796	-0.180407
	SNRPG	-0.229314	0.193698
	SNX14	-0.0677307	-0.135626
	SNX17	-0.257312	-0.185717
	SOAT1	-0.277609	0.303878
	SOWAHB	-0.0882115	-0.473359
	SOX6	-0.132214	0.223403
	SPDEF	0.175696	-0.402276
	SPHK1	-1.67629	0.627853
	SPPL2A	-0.155058	0.262809
	SPRED1	-0.346649	0.221417
	SPRY1	0.632449	0.355126
	SPTSSB	-0.977618	-0.476693
	SPTY2D1	0.246697	0.224322
	SRD5A3	-0.185068	-0.226361
	SRGAP1	0.639428	0.5
	SRI	0.0797626	0.233741
	SRSF10	-0.00838013	0.105265
	ST8SIA1	-0.576613	-0.197145
	STAG3L4	-0.338217	-0.199946
	STAT3	-0.0661246	0.274521
	STAU2	-0.392203	-0.172258
	STK17A	-0.125988	0.155174
	STK17B	0.687853	0.608496
	STOM	0.499035	0.510761
	STRBP	-0.540283	-0.256379
	STXBP4	0.31082	0.24927
	STXBP5-AS1	-0.34333	-0.457499
	STXBP5L	-0.0871769	-0.359719
	STYXL1	0.694431	0.241685
	SUCLA2	-0.397916	-0.230716
	SUCLG1	-0.423954	-0.108703
	SULT4A1	-0.303834	-0.36924
	SV2B	-0.381448	-0.390803
	SVOP	-0.345715	-0.390281
	SWAP70	-0.147943	0.311899
	SYT11	-0.210334	-0.160703
	SYT12	-0.637532	-0.357962
	SYT17	0.237394	0.264053
	SYT2	-2.65567	-0.732097
	SYT3	-0.359954	-0.315102
	SYTL3	0.516775	0.433701
	TADA1	-0.143022	-0.173163
	TAGLN3	-0.370592	-0.392082
	TARBP1	-0.238633	-0.343579
	TBC1D4	-0.481082	-0.229409
	TBC1D7	-0.0219633	-0.209224
	TBRG1	-0.449652	-0.179322
	TCEA3	0.910868	0.384908
	TCIRG1	1.51686	0.557216
	TCTEX1D1	-0.643129	-0.372726
	TEAD1	-0.558757	0.288947
	TESPA1	-0.0827241	-0.423703
	TGFB1	0.170289	0.3976
	TGFB2	-0.438357	0.615659
	TGFBR3	0.286022	0.414792
	THAP2	0.126218	0.241734
	THBS1	0.0392951	0.740383
	TIMM17A	-0.810449	-0.249012
	TLE1	0.373032	0.199914
	TMC5	-0.684757	0.572032
	TMED10	-0.0959905	0.15396
	TMED5	0.145923	0.294593
	TMEM14A	-0.518229	-0.286263
	TMEM155	-0.987794	-0.557456
	TMEM167B	0.136772	0.123453
	TMEM169	-0.508385	-0.286967
	TMEM177	0.297722	-0.225055
	TMEM26	0.146657	0.440611
	TMEM72-AS1	-0.184033	-0.354963
	TMEM8A	0.157283	0.18584
	TMOD3	-0.103698	0.20234
	TMX4	-0.591716	-0.267052
	TNFAIP3	0.599626	0.664633
	TNFRSF10B	1.2436	0.53808
	TNFRSF1A	0.516019	0.562718
	TNFSF13B	0.893344	0.400148
	TNIP2	-0.0158438	0.333749
	TOMM20	-0.361661	-0.231425
	TOP2B	-0.137112	-0.102552
	TOPBP1	0.100137	-0.155663
	TOPORS	0.161858	0.143265
	TOR1A	0.00929	-0.130093
	TOR1AIP2	0.106298	0.159134
	TOR1B	0.0728061	0.171041
	TP53BP2	0.214562	0.413514
	TPD52L1	-0.335929	0.453785
	TPD52L2	0.4006	0.129616
	TPP2	-0.0452401	-0.0922541
	TPRG1	0.176891	0.582042
	TRAF3IP2	0.00411431	0.388197
	TRAPPC11	-0.0496973	-0.140699
	TRIM25	0.123074	0.259131
	TRIM3	-0.0202575	-0.181894
	TRIM37	-0.366057	-0.362721
	TRIM4	0.0312422	0.183616
	TRPC1	-0.111158	-0.17658
	TRPC4AP	-0.0296931	-0.137433
	TRPS1	-0.108371	0.327939
	TSPAN4	0.595456	0.31463
	TSPAN5	0.0307048	-0.143388
	TTBK2	-0.0222049	-0.147
	TTC19	-0.301172	-0.164857
	TTC23	0.321815	0.241845
	TTLL11	-0.00176641	-0.153378
	TTLL7	0.103492	-0.205805
	TUBA4A	-0.484983	-0.476395
	TUBB2B	-0.163955	0.483297
	TUBG1	-0.313472	-0.25428
	TUBGCP5	-0.209135	-0.301413
	TXLNA	0.130057	0.128453
	TXNL4B	0.295066	0.2243
	TXNRD1	-0.162629	0.297482
	UBAP1L	-0.01674	-0.238706
	UBAP2	0.102652	0.134267
	UBE2H	-0.106874	0.130385
	UBE2I	-0.149593	0.122094
	UBE2QL1	-0.288065	-0.290215
	UBL7	-0.163719	-0.296236
	UBR3	-0.221979	-0.141114
	UBTD1	-0.31115	0.359496
	UCHL5	-0.349737	-0.20007
	UGDH	0.150761	0.30314
	UNC80	-0.24941	-0.218778
	UQCRFS1	-0.11841	-0.219196
	UQCRH	-0.353399	-0.267335
	USF1	-0.392089	-0.164709
	USP19	-0.213346	-0.135582
	USP32	-0.280953	-0.198127
	USP33	-0.142242	-0.168008
	USP39	0.0360598	0.0770368
	USP42	0.0770347	0.116775
	USP53	0.138133	0.308629
	UVRAG	0.119184	-0.161795
	VAMP1	-0.659828	-0.454446
	VASP	-0.156322	0.528254
	VDAC3	-0.305978	-0.216996
	VIM	1.56508	0.774234
	VPS11	-0.142316	-0.218327
	VPS16	-0.140482	-0.186012
	VPS25	-0.140537	-0.155239
	VPS36	-0.278404	-0.217712
	VWC2	-0.596962	-0.359415
	WBP1L	0.224612	0.182559
	WDR1	-0.00436301	0.258846
	WDR54	0.196441	-0.295055
	WDR62	-0.129547	0.469617
	WDR73	-0.22874	0.125163
	WLS	-0.473193	0.263345
	WSCD1	0.182906	0.276077
	WWTR1	0.689229	0.588032
	XPO1	0.404859	0.178004
	ZBBX	0.265362	-0.365023
	ZBTB1	0.46753	0.192447
	ZBTB10	0.0921437	0.150576
	ZBTB24	0.011382	-0.130042
	ZC3HAV1	0.478799	0.698971
	ZEB1-AS1	-0.126155	0.224126
	ZFAND6	-0.0669382	0.181417
	ZFR	0.0793765	0.120743
	ZMYM1	0.565052	0.162925
	ZNF117	0.475713	0.246655
	ZNF18	0.0735025	-0.151968
	ZNF217	0.732206	0.462939
	ZNF25	-0.259357	-0.273255
	ZNF365	-0.0648865	-0.279576
	ZNF385B	-0.088094	-0.292375
	ZNF516	0.599547	0.418516
	ZNF554	-0.0428035	-0.216042
	ZNF579	0.42692	0.177153
	ZNF740	-0.235965	-0.136138
	ZNF761	0.846784	0.28156
	ZNF804B	-0.679747	-0.568423
	ZNF844	0.946775	0.30013
	ZRANB1	-0.0627741	-0.0965778
	ZYG11B	-0.347196	-0.19449

## Sheet: Fig1f
Fig1f
ASD differentially expressed genes vs. CdLS differentially expressed genes
	Gene Symbol	CdLS log2 fold-change	ASD log2 fold-change
	ADRA1A	-0.562377	0.23509
	ARID5A	0.99966	0.512533
	ARID5B	0.384674	0.180819
	ARRDC3	0.703368	0.503531
	ATG14	-0.626004	-0.104598
	ATG16L1	-0.51665	-0.248555
	ATP1B1	-0.589297	-0.331947
	BAG3	1.50407	1.12878
	BMP2K	-0.549787	0.243243
	C3orf70	0.666927	0.263674
	C5AR1	1.5487	0.969933
	C6orf118	1.91519	0.735611
	CALM2	-0.767577	-0.248493
	CAMK2G	-0.486241	-0.236861
	CASD1	-0.457081	-0.167231
	CCIN	2.89036	0.745104
	CDK14	-0.603238	-0.314303
	COL19A1	-1.07902	-0.365698
	CPLX1	-0.719376	-0.302982
	DNAJB1	1.05657	0.714071
	DPYSL3	0.620715	0.252575
	FAM107A	1.43448	0.424861
	FZD1	0.922825	0.528688
	GABRA1	-0.513264	-0.396362
	GPCPD1	-0.653442	-0.37859
	GPLD1	-0.62284	-0.282961
	GRAMD2	1.62783	0.472551
	HSPB1	1.56664	1.10978
	IDH3A	-0.558263	-0.188079
	IGFBP5	0.915387	0.335466
	IMPAD1	-0.605785	-0.137522
	JUN	0.896775	0.381257
	KCNA1	-0.863061	-0.422243
	LPCAT4	-0.603868	-0.356694
	LRP8	-0.945506	-0.257715
	MCC	-0.666552	0.330249
	N4BP2	0.723738	0.279439
	NAPG	-0.608811	-0.227555
	NARS	-0.447301	-0.158261
	NFKBIZ	-0.82063	0.428917
	NRN1	-0.752348	-0.367984
	NXPH3	-0.708324	-0.404874
	PCDHB10	-0.68699	-0.267616
	PHLDA1	-0.594628	0.206472
	PLB1	0.738642	0.258014
	PPP1R26-AS1	0.90278	0.475937
	PTCHD2	0.756145	0.364711
	PTPN13	0.734363	0.271137
	RASGEF1B	0.722976	0.243353
	RASSF8	-0.864194	0.306916
	RCOR3	-0.591774	-0.140379
	RIMKLA	-0.596994	-0.271969
	RXRB	-0.429216	-0.161139
	SEMA7A	-0.797303	-0.442144
	SERTAD4	-0.971702	-0.666944
	SGSH	0.918651	0.228838
	SHD	-0.942026	-0.509393
	SLC24A2	-0.773485	-0.385749
	SLC25A36	-0.717468	-0.14586
	SLC29A1	-0.563328	-0.226841
	SLC2A12	1.63163	0.309262
	SLC2A4RG	0.943662	0.303554
	SLC36A1	-0.503098	-0.280922
	SMO	1.8555	0.486115
	SPTSSB	-0.977618	-0.476693
	ST8SIA1	-0.576613	-0.197145
	STYXL1	0.694431	0.241685
	SYT12	-0.637532	-0.357962
	TBC1D4	-0.481082	-0.229409
	TCIRG1	1.51686	0.557216
	TEAD1	-0.558757	0.288947
	TIMM17A	-0.810449	-0.249012
	TMEM155	-0.987794	-0.557456
	TNFRSF10B	1.2436	0.53808
	TNFSF13B	0.893344	0.400148
	ZNF516	0.599547	0.418516
	ZNF761	0.846784	0.28156
	ZNF844	0.946775	0.30013

## Sheet: Fig1g
Fig1g
Dup15q differentially expressed genes vs. CdLS differentially expressed genes
	Gene Symbol	CdLS log2 fold-change	Dup15q log2 fold-change
	ADRA1D	-1.69672	-2.15067
	ARL4D	-0.932315	-1.37045
	ATG16L1	-0.51665	-0.727496
	ATP1B1	-0.589297	-1.29933
	ATP5G3	-0.632661	-0.488704
	B4GALT6	-0.553789	-1.02396
	C18orf25	-0.513065	-0.475228
	CALM2	-0.767577	-0.653198
	CEP128	0.881252	0.660916
	CLMP	-1.23012	-1.0966
	CPLX2	-0.868875	-1.0261
	GABRA1	-0.513264	-1.5107
	HTR3B	0.848623	-1.72449
	IQCA1	0.806861	0.899222
	KCNA1	-0.863061	-1.31133
	KIF13A	0.808716	0.710406
	KLF15	0.976027	1.20607
	LGI2	-0.918602	-1.63992
	LGI4	1.01422	0.6214
	NARS	-0.447301	-0.384874
	NBPF8	0.535849	0.810716
	NETO2	-0.566935	-1.21255
	NREP	-0.826153	-0.799088
	NRN1	-0.752348	-1.1304
	NXPH2	-1.50696	-2.05466
	PCDHB10	-0.68699	-0.596833
	PCP4L1	-0.804747	-1.2845
	PFN2	-0.806415	-0.720116
	PHYHIPL	-0.417813	-0.642627
	PKN1	0.653968	0.668354
	PMEPA1	-0.718423	-0.84726
	PSMA5	-0.531574	-0.607877
	RIMKLA	-0.596994	-1.03341
	SEMA7A	-0.797303	-1.08175
	SERTAD4	-0.971702	-1.50378
	SGSH	0.918651	0.746917
	SH3PXD2B	0.781883	0.701314
	SLC35G1	-1.62603	-0.835411
	SLC36A1	-0.503098	-0.57927
	TIMM17A	-0.810449	-0.48258
	TRPC3	-1.71929	-0.89372
	UBE2N	-0.647253	-0.702595
	UBFD1	-0.510169	-0.521435
	ZNF385D	-0.810605	-1.03972
	ZNF471	0.66094	0.523969

## Sheet: Fig2c
Fig2c
RAD21-TEV western blot
Fig2c
RAD21-TEV protein level quantification
	EtOH	4-OHT 24h
	1	0.13
		0.2
		0.21
	1	0.08
		0.11
	1	0.15
		0.07

## Sheet: Fig2g
Fig2g
Scatter plot of differentially expressed genes in ERt2-TEV, NLS-TEV and both
	ENSMBLID	log2 fold-change ERt2-TEV	log2 fold-change NLS-TEV
	ENSMUSG00000000078	-0.417641	-0.20057
	ENSMUSG00000000247	-0.334718	-0.239802
	ENSMUSG00000000276	0.168624	0.292216
	ENSMUSG00000000278	0.193599	0.508866
	ENSMUSG00000000305	-0.527237	-0.532455
	ENSMUSG00000000325	0.134661	0.3055
	ENSMUSG00000000568	-0.350171	-0.249297
	ENSMUSG00000000632	-0.664923	-0.44262
	ENSMUSG00000000711	0.16385	0.250349
	ENSMUSG00000000876	0.125682	0.314882
	ENSMUSG00000001143	0.238786	0.336966
	ENSMUSG00000001166	-0.444906	-0.60752
	ENSMUSG00000001175	-0.484605	-0.133488
	ENSMUSG00000001313	0.457882	0.249036
	ENSMUSG00000001642	-0.268267	-0.191799
	ENSMUSG00000001763	0.538281	0.474667
	ENSMUSG00000001786	0.537688	0.322423
	ENSMUSG00000001891	-0.370703	-0.392377
	ENSMUSG00000001918	0.3335	0.793212
	ENSMUSG00000001986	-0.868321	-0.690923
	ENSMUSG00000002107	-0.34281	-0.185652
	ENSMUSG00000002190	0.33722	0.665312
	ENSMUSG00000002222	0.135812	0.369533
	ENSMUSG00000002233	0.0959631	-0.507791
	ENSMUSG00000002265	0.518666	0.336426
	ENSMUSG00000002266	-0.478003	-0.606211
	ENSMUSG00000002625	0.316933	0.23242
	ENSMUSG00000002688	-0.672089	-0.752496
	ENSMUSG00000002900	-0.231157	0.29977
	ENSMUSG00000002980	0.821643	0.213371
	ENSMUSG00000002985	-0.451249	-0.973848
	ENSMUSG00000002997	-0.399026	-0.012394
	ENSMUSG00000003279	-0.468829	-0.277856
	ENSMUSG00000003429	-0.299227	-0.154505
	ENSMUSG00000003746	-1.30829	-1.03592
	ENSMUSG00000004100	-0.171546	-0.277076
	ENSMUSG00000004151	-1.12563	-0.963278
	ENSMUSG00000004637	0.495822	0.400076
	ENSMUSG00000004798	0.0496435	0.221454
	ENSMUSG00000004843	0.0304013	0.366592
	ENSMUSG00000004846	-0.188453	-0.285357
	ENSMUSG00000004880	-0.233112	0.486724
	ENSMUSG00000004980	-0.322055	-0.391744
	ENSMUSG00000005057	0.129662	0.286874
	ENSMUSG00000005148	-1.5779	-1.60356
	ENSMUSG00000005198	1.32673	0.957375
	ENSMUSG00000005225	0.204632	0.313159
	ENSMUSG00000005481	-0.293854	-0.3923
	ENSMUSG00000005672	-0.87865	-0.677588
	ENSMUSG00000005732	-0.287686	-0.155395
	ENSMUSG00000005958	-0.0955155	-0.546077
	ENSMUSG00000006021	-0.0662604	-0.304331
	ENSMUSG00000006219	0.566129	0.612546
	ENSMUSG00000006333	-0.411792	-0.289788
	ENSMUSG00000006442	-0.444399	-0.378016
	ENSMUSG00000006517	-0.485885	0.543653
	ENSMUSG00000006720	0.191612	0.37547
	ENSMUSG00000006732	-0.320585	-0.592657
	ENSMUSG00000006764	0.388247	0.950214
	ENSMUSG00000006800	-0.8577	-0.841096
	ENSMUSG00000006906	0.0816848	0.200043
	ENSMUSG00000006930	1.05637	0.47462
	ENSMUSG00000007440	-0.390844	-0.183548
	ENSMUSG00000007480	-0.95409	-1.30398
	ENSMUSG00000007613	-0.695604	0.0829518
	ENSMUSG00000007655	-1.59008	-1.31091
	ENSMUSG00000007892	-0.265739	-0.187148
	ENSMUSG00000008575	0.351719	0.617848
	ENSMUSG00000008658	-0.327866	-0.163232
	ENSMUSG00000008682	-0.343628	-0.176572
	ENSMUSG00000008683	-0.240074	-0.120877
	ENSMUSG00000008734	-0.767393	-0.539623
	ENSMUSG00000008859	-0.270665	-0.0324931
	ENSMUSG00000009376	-0.826932	-0.261632
	ENSMUSG00000009621	-0.411075	-0.147696
	ENSMUSG00000009647	-0.434224	-0.350791
	ENSMUSG00000009733	0.31589	0.0904039
	ENSMUSG00000009927	-0.352759	-0.186277
	ENSMUSG00000010803	-0.184755	-0.327455
	ENSMUSG00000011096	-0.13779	-0.345271
	ENSMUSG00000011658	-0.0115681	-0.529114
	ENSMUSG00000012422	-0.262261	-0.215045
	ENSMUSG00000013089	-1.24212	-1.1111
	ENSMUSG00000013663	-0.272347	-0.114109
	ENSMUSG00000013833	0.195163	0.263248
	ENSMUSG00000013846	-1.87005	-2.57297
	ENSMUSG00000014226	-0.297	-0.167302
	ENSMUSG00000014243	0.740363	0.227902
	ENSMUSG00000014592	0.117387	0.412085
	ENSMUSG00000014837	-0.245864	-0.0332958
	ENSMUSG00000014907	-0.57256	-0.275562
	ENSMUSG00000015134	0.249099	-1.10086
	ENSMUSG00000015243	-0.144413	-1.1264
	ENSMUSG00000015829	-0.869242	-1.07197
	ENSMUSG00000015879	-0.125914	-0.466944
	ENSMUSG00000015944	0.314734	0.363374
	ENSMUSG00000015981	0.123992	0.319305
	ENSMUSG00000016181	-0.318418	-0.120647
	ENSMUSG00000016382	-0.67105	-0.337234
	ENSMUSG00000016526	0.0310364	0.27077
	ENSMUSG00000017144	-0.787958	-0.247275
	ENSMUSG00000017167	0.612926	0.320553
	ENSMUSG00000017264	-0.0997129	-0.189351
	ENSMUSG00000017493	-0.702928	-0.888674
	ENSMUSG00000017978	-1.28747	-1.27223
	ENSMUSG00000018196	-0.257905	-0.277405
	ENSMUSG00000018287	-0.428849	-0.0226499
	ENSMUSG00000018362	-0.573772	-0.145682
	ENSMUSG00000018459	0.356898	-1.61383
	ENSMUSG00000018589	-0.454453	-0.657126
	ENSMUSG00000018750	-0.266657	-0.149152
	ENSMUSG00000018841	0.798016	0.940464
	ENSMUSG00000019647	-0.930967	-0.665367
	ENSMUSG00000019699	-0.419588	-0.0711896
	ENSMUSG00000019790	0.00432883	0.308606
	ENSMUSG00000019808	-0.0708479	-0.37194
	ENSMUSG00000019810	0.399997	0.332796
	ENSMUSG00000019814	-0.440363	-0.423134
	ENSMUSG00000019817	0.133931	-0.429279
	ENSMUSG00000019831	-0.506135	-0.491819
	ENSMUSG00000019861	0.0287804	0.21728
	ENSMUSG00000019883	0.420201	0.329647
	ENSMUSG00000019888	-0.50516	-0.498045
	ENSMUSG00000019889	-1.12837	-0.955489
	ENSMUSG00000019899	1.27248	0.896238
	ENSMUSG00000019960	-0.766565	-0.673907
	ENSMUSG00000019978	-0.625424	-0.534113
	ENSMUSG00000019986	0.405676	0.391504
	ENSMUSG00000019997	-1.0474	-0.799693
	ENSMUSG00000020014	0.612579	0.704806
	ENSMUSG00000020021	-0.348994	-0.98115
	ENSMUSG00000020024	-0.313126	-0.209265
	ENSMUSG00000020027	-0.576672	-0.29925
	ENSMUSG00000020029	-0.926624	-0.37377
	ENSMUSG00000020052	-1.36755	-1.62472
	ENSMUSG00000020075	-0.50738	-0.449975
	ENSMUSG00000020121	-0.384956	-0.0901657
	ENSMUSG00000020122	-0.808042	-0.955445
	ENSMUSG00000020123	-1.59872	-1.42009
	ENSMUSG00000020134	-0.318059	0.0260058
	ENSMUSG00000020140	-1.16632	-1.44192
	ENSMUSG00000020171	-0.414884	-0.335259
	ENSMUSG00000020173	0.0888255	0.507169
	ENSMUSG00000020186	-0.483353	0.00291511
	ENSMUSG00000020205	-1.10292	-1.17756
	ENSMUSG00000020230	0.0768345	0.172445
	ENSMUSG00000020372	-0.2536	-0.127155
	ENSMUSG00000020395	1.17892	0.308972
	ENSMUSG00000020435	0.0996393	0.272021
	ENSMUSG00000020451	0.092559	0.257738
	ENSMUSG00000020547	-0.281959	-0.101497
	ENSMUSG00000020607	-0.717971	-0.394491
	ENSMUSG00000020638	0.329496	0.555652
	ENSMUSG00000020644	-1.09247	-1.36976
	ENSMUSG00000020704	-1.2683	-1.43733
	ENSMUSG00000020706	-0.156187	-0.279138
	ENSMUSG00000020734	0.29754	-1.2529
	ENSMUSG00000020811	-0.890134	-0.715041
	ENSMUSG00000020823	-0.282201	-0.119272
	ENSMUSG00000020844	0.721521	0.229202
	ENSMUSG00000020867	-1.47128	-2.15305
	ENSMUSG00000020902	-0.861092	-0.548253
	ENSMUSG00000020905	-0.851646	-0.57023
	ENSMUSG00000020956	0.455353	0.111097
	ENSMUSG00000021003	0.455211	0.271778
	ENSMUSG00000021033	-0.146348	-0.251373
	ENSMUSG00000021069	0.163507	0.620152
	ENSMUSG00000021130	-0.0954382	-0.19506
	ENSMUSG00000021219	-0.848181	-0.516321
	ENSMUSG00000021242	0.175109	0.350292
	ENSMUSG00000021253	1.04077	0.383633
	ENSMUSG00000021265	0.179287	0.269744
	ENSMUSG00000021294	-0.980604	-1.16056
	ENSMUSG00000021366	-0.579752	-0.453869
	ENSMUSG00000021396	0.279299	-0.77185
	ENSMUSG00000021418	-0.573899	-0.798165
	ENSMUSG00000021448	-0.546349	-0.751251
	ENSMUSG00000021477	0.276243	0.146037
	ENSMUSG00000021478	-1.14756	-0.656833
	ENSMUSG00000021481	0.229634	0.24471
	ENSMUSG00000021534	0.392142	0.598588
	ENSMUSG00000021536	-0.602987	-0.589678
	ENSMUSG00000021598	-0.404737	-0.190718
	ENSMUSG00000021614	-1.34164	-1.61642
	ENSMUSG00000021676	-1.59009	-0.839788
	ENSMUSG00000021700	-0.47144	0.0663715
	ENSMUSG00000021701	-0.453471	-0.498292
	ENSMUSG00000021721	-1.19949	-1.61225
	ENSMUSG00000021730	-0.676472	-0.888617
	ENSMUSG00000021745	-0.449659	-0.381638
	ENSMUSG00000021759	0.416446	0.433299
	ENSMUSG00000021760	1.2246	-0.318887
	ENSMUSG00000021765	-0.818217	-1.08115
	ENSMUSG00000021798	0.592991	0.529137
	ENSMUSG00000021820	0.196945	0.224785
	ENSMUSG00000021830	0.20723	0.395615
	ENSMUSG00000021846	-0.832772	-0.479356
	ENSMUSG00000021876	0.631006	1.07827
	ENSMUSG00000021895	-0.472903	-0.343233
	ENSMUSG00000021900	0.388874	0.437381
	ENSMUSG00000021927	-1.42283	-0.484829
	ENSMUSG00000021936	-0.320394	-0.123433
	ENSMUSG00000021938	-0.0910121	-0.320593
	ENSMUSG00000021943	-0.736627	-0.692599
	ENSMUSG00000021947	0.539804	0.455262
	ENSMUSG00000021973	0.265866	0.256866
	ENSMUSG00000021991	-0.751939	-0.486845
	ENSMUSG00000022018	-0.491608	-1.30723
	ENSMUSG00000022026	0.978114	1.09571
	ENSMUSG00000022032	-2.1195	-1.0739
	ENSMUSG00000022052	-0.342358	-0.121381
	ENSMUSG00000022054	0.561593	0.737568
	ENSMUSG00000022055	0.565693	0.360202
	ENSMUSG00000022114	-0.603795	-0.812025
	ENSMUSG00000022122	-0.158031	-1.20546
	ENSMUSG00000022123	0.884684	0.835861
	ENSMUSG00000022132	0.21371	-1.3482
	ENSMUSG00000022159	0.226136	0.400658
	ENSMUSG00000022206	-1.46753	-2.03711
	ENSMUSG00000022240	-0.345485	-0.285815
	ENSMUSG00000022246	-0.580411	-0.455139
	ENSMUSG00000022262	0.864835	0.879938
	ENSMUSG00000022309	0.0569543	1.00826
	ENSMUSG00000022312	-0.213092	-0.0795418
	ENSMUSG00000022321	-0.146086	-0.46082
	ENSMUSG00000022324	-0.231015	0.641938
	ENSMUSG00000022332	-0.831952	-0.976074
	ENSMUSG00000022336	-0.347226	-0.183304
	ENSMUSG00000022346	-1.49753	-1.54968
	ENSMUSG00000022382	-0.766143	-0.771564
	ENSMUSG00000022394	-0.116305	-0.198636
	ENSMUSG00000022407	-0.270464	-0.304578
	ENSMUSG00000022414	-0.0920648	-0.406291
	ENSMUSG00000022416	-0.518647	-0.818688
	ENSMUSG00000022434	0.155721	0.28386
	ENSMUSG00000022454	-0.550598	-0.373613
	ENSMUSG00000022494	-1.24407	-0.862046
	ENSMUSG00000022505	-0.412619	-0.934694
	ENSMUSG00000022508	-1.05018	-1.92628
	ENSMUSG00000022512	-2.58915	-1.54981
	ENSMUSG00000022514	-1.16566	-1.04419
	ENSMUSG00000022545	0.457993	0.304359
	ENSMUSG00000022636	-0.991505	-0.723883
	ENSMUSG00000022656	-0.457239	-0.519455
	ENSMUSG00000022762	-0.561018	-0.379488
	ENSMUSG00000022763	0.889431	0.0916981
	ENSMUSG00000022770	-0.257774	-0.184755
	ENSMUSG00000022773	0.12401	0.416781
	ENSMUSG00000022790	-0.507694	-0.951789
	ENSMUSG00000022814	-0.0608777	-0.386825
	ENSMUSG00000022816	-0.517728	-0.614501
	ENSMUSG00000022829	-0.511323	-0.312555
	ENSMUSG00000022860	0.0115319	1.13696
	ENSMUSG00000022883	-0.366205	-0.151239
	ENSMUSG00000022885	-0.143468	0.450199
	ENSMUSG00000022887	0.312365	0.583603
	ENSMUSG00000022895	-0.358518	-0.165123
	ENSMUSG00000022962	-0.211094	-0.413112
	ENSMUSG00000023036	-0.291537	-0.0152235
	ENSMUSG00000023074	0.143582	0.390538
	ENSMUSG00000023800	-0.593488	-0.26307
	ENSMUSG00000023809	-0.381774	0.118855
	ENSMUSG00000023826	0.644473	0.0875377
	ENSMUSG00000023832	-0.176848	0.689979
	ENSMUSG00000023912	0.260005	0.424643
	ENSMUSG00000023927	-0.694263	-0.576163
	ENSMUSG00000023951	-0.750469	-0.484925
	ENSMUSG00000023988	-0.335437	-0.307628
	ENSMUSG00000024027	1.40339	-0.394451
	ENSMUSG00000024030	0.356729	0.205691
	ENSMUSG00000024042	-0.302826	-0.373219
	ENSMUSG00000024064	-0.51316	-0.421168
	ENSMUSG00000024074	-0.641556	-0.122272
	ENSMUSG00000024078	-0.14999	-0.312854
	ENSMUSG00000024084	0.599481	0.2916
	ENSMUSG00000024087	0.268375	1.48841
	ENSMUSG00000024140	-0.423038	-0.951745
	ENSMUSG00000024142	-0.0953441	-0.223323
	ENSMUSG00000024151	0.298879	0.358453
	ENSMUSG00000024211	-1.90865	-1.39825
	ENSMUSG00000024261	-0.542008	-0.889601
	ENSMUSG00000024268	-0.317949	-0.104668
	ENSMUSG00000024304	-0.295134	-0.238213
	ENSMUSG00000024308	0.479641	0.414164
	ENSMUSG00000024397	0.736611	0.801307
	ENSMUSG00000024427	-0.372884	-1.03741
	ENSMUSG00000024431	-1.0427	-1.07593
	ENSMUSG00000024456	0.353007	0.306546
	ENSMUSG00000024457	0.287333	0.308789
	ENSMUSG00000024544	-0.679168	-0.544342
	ENSMUSG00000024588	0.29461	0.146971
	ENSMUSG00000024597	-0.456047	-0.0508116
	ENSMUSG00000024642	-0.474969	-0.799262
	ENSMUSG00000024647	-0.801932	-0.83552
	ENSMUSG00000024736	-0.301519	-0.264416
	ENSMUSG00000024750	-0.361118	-0.171692
	ENSMUSG00000024758	-0.0900178	0.225758
	ENSMUSG00000024897	-0.213109	-0.0454972
	ENSMUSG00000024921	-0.633388	-0.477918
	ENSMUSG00000025034	0.148826	0.208163
	ENSMUSG00000025089	-1.92202	-0.734587
	ENSMUSG00000025128	-0.113117	0.326137
	ENSMUSG00000025195	0.366147	0.230202
	ENSMUSG00000025203	-0.262052	0.348393
	ENSMUSG00000025246	-0.26713	-0.0843563
	ENSMUSG00000025268	0.0899776	0.221503
	ENSMUSG00000025357	0.731738	0.29069
	ENSMUSG00000025362	-0.419369	-0.177348
	ENSMUSG00000025364	-0.206001	-0.203593
	ENSMUSG00000025409	0.422664	-0.695644
	ENSMUSG00000025582	-0.637677	-0.898196
	ENSMUSG00000025591	-0.170709	-0.317032
	ENSMUSG00000025658	-0.645176	-0.696728
	ENSMUSG00000025789	-0.648057	-0.091601
	ENSMUSG00000025790	-1.06811	-1.02366
	ENSMUSG00000025810	-1.03079	-0.867907
	ENSMUSG00000025854	0.0813726	0.235852
	ENSMUSG00000025885	-0.643262	-0.387895
	ENSMUSG00000025907	0.070501	0.195125
	ENSMUSG00000025959	-0.40582	-0.134763
	ENSMUSG00000026004	0.15554	0.441323
	ENSMUSG00000026024	0.302657	0.298265
	ENSMUSG00000026058	-0.631189	-0.862782
	ENSMUSG00000026077	-0.926034	-0.845598
	ENSMUSG00000026090	-0.724125	-0.54089
	ENSMUSG00000026109	-0.334056	-0.321065
	ENSMUSG00000026116	-0.320442	-0.110709
	ENSMUSG00000026142	0.728416	0.327336
	ENSMUSG00000026156	-0.517408	-0.32965
	ENSMUSG00000026193	-0.677218	-0.253111
	ENSMUSG00000026198	-0.37179	-0.18843
	ENSMUSG00000026234	-0.324003	-0.336052
	ENSMUSG00000026238	-0.23828	-0.0232118
	ENSMUSG00000026245	-0.287486	-0.135061
	ENSMUSG00000026259	-0.878214	-1.09973
	ENSMUSG00000026270	0.0782959	0.166097
	ENSMUSG00000026280	0.0929385	0.199063
	ENSMUSG00000026305	-0.245477	-0.162267
	ENSMUSG00000026344	-1.28781	-1.50436
	ENSMUSG00000026360	-0.726299	-0.261611
	ENSMUSG00000026436	-0.305515	-0.226092
	ENSMUSG00000026443	0.0192531	0.20672
	ENSMUSG00000026455	0.230637	0.266878
	ENSMUSG00000026473	0.0883642	-0.584533
	ENSMUSG00000026494	-0.34186	-0.0617577
	ENSMUSG00000026514	-0.793799	-0.176583
	ENSMUSG00000026527	-0.553943	-0.375035
	ENSMUSG00000026576	-0.4911	-0.443388
	ENSMUSG00000026632	0.440204	0.224626
	ENSMUSG00000026640	-0.642814	-0.513384
	ENSMUSG00000026675	-0.0400315	0.683208
	ENSMUSG00000026728	-0.6065	-0.527782
	ENSMUSG00000026817	0.319765	0.219702
	ENSMUSG00000026824	-0.586882	-0.417111
	ENSMUSG00000026972	0.0933236	0.262758
	ENSMUSG00000026988	0.31783	0.419142
	ENSMUSG00000026991	-0.442841	-0.0790536
	ENSMUSG00000027009	-0.867835	-0.00721406
	ENSMUSG00000027180	0.150595	0.249018
	ENSMUSG00000027187	0.0553579	0.465929
	ENSMUSG00000027200	-0.356307	-0.482928
	ENSMUSG00000027221	-0.359626	-0.308097
	ENSMUSG00000027227	0.523634	0.361957
	ENSMUSG00000027230	-0.673253	-0.475095
	ENSMUSG00000027314	0.730442	0.567093
	ENSMUSG00000027347	-1.16498	-0.606959
	ENSMUSG00000027358	-1.72605	-2.72974
	ENSMUSG00000027381	-0.563205	-0.752254
	ENSMUSG00000027395	-0.456214	-0.399296
	ENSMUSG00000027419	-1.05514	-0.859792
	ENSMUSG00000027422	-0.292519	-0.293604
	ENSMUSG00000027459	0.38737	0.360428
	ENSMUSG00000027495	0.179013	0.539006
	ENSMUSG00000027499	0.0822773	0.39735
	ENSMUSG00000027560	-0.71839	-0.142424
	ENSMUSG00000027630	-0.416232	-0.36951
	ENSMUSG00000027674	-1.27465	-1.13408
	ENSMUSG00000027748	-1.37787	-1.29695
	ENSMUSG00000027750	-1.24275	0.87487
	ENSMUSG00000027784	-0.345851	-0.133345
	ENSMUSG00000027793	0.462405	0.93095
	ENSMUSG00000027806	0.0986662	0.302204
	ENSMUSG00000027809	-0.0730594	-0.300047
	ENSMUSG00000027827	-0.587289	0.0608624
	ENSMUSG00000027849	-0.645877	-0.42802
	ENSMUSG00000027864	-0.375014	-0.146535
	ENSMUSG00000027955	-0.853865	-1.21726
	ENSMUSG00000027967	0.385619	0.93164
	ENSMUSG00000027977	-0.930091	-0.678799
	ENSMUSG00000028019	-0.941195	-0.753232
	ENSMUSG00000028033	-0.733099	-0.672902
	ENSMUSG00000028035	0.266663	0.145353
	ENSMUSG00000028069	-0.413983	-0.451983
	ENSMUSG00000028081	-0.276242	-0.151841
	ENSMUSG00000028086	-0.697376	-0.784753
	ENSMUSG00000028214	0.493911	-1.07956
	ENSMUSG00000028222	-1.70523	-2.17297
	ENSMUSG00000028226	-0.384566	-0.361679
	ENSMUSG00000028266	-0.706432	-0.778294
	ENSMUSG00000028289	-0.289665	-0.257154
	ENSMUSG00000028341	-0.957571	-1.02322
	ENSMUSG00000028351	-0.77441	-0.725906
	ENSMUSG00000028373	-0.50978	-0.570697
	ENSMUSG00000028443	0.0781779	0.480251
	ENSMUSG00000028444	0.349858	0.306775
	ENSMUSG00000028495	-0.222731	-0.131582
	ENSMUSG00000028519	-0.793944	-0.595049
	ENSMUSG00000028525	0.0112628	0.520373
	ENSMUSG00000028528	0.119574	0.27219
	ENSMUSG00000028546	0.0677782	0.324202
	ENSMUSG00000028559	0.181874	0.213439
	ENSMUSG00000028600	-0.522471	-0.943135
	ENSMUSG00000028630	-0.349828	-0.05952
	ENSMUSG00000028654	-0.364668	0.00632834
	ENSMUSG00000028698	0.27183	0.540831
	ENSMUSG00000028729	-0.326501	-0.311505
	ENSMUSG00000028737	0.34766	0.525733
	ENSMUSG00000028766	-1.49566	-0.717562
	ENSMUSG00000028778	0.202374	-0.599401
	ENSMUSG00000028780	-0.919658	-0.457681
	ENSMUSG00000028803	0.564648	0.735495
	ENSMUSG00000028804	-0.615728	-0.867236
	ENSMUSG00000028813	-0.821854	-0.953521
	ENSMUSG00000028838	0.610555	1.0474
	ENSMUSG00000028854	0.317169	0.148103
	ENSMUSG00000028909	-0.336556	-0.91234
	ENSMUSG00000029032	0.786235	0.563201
	ENSMUSG00000029054	-0.209601	-0.68284
	ENSMUSG00000029068	0.340209	0.277537
	ENSMUSG00000029088	-0.924047	-0.471928
	ENSMUSG00000029093	-0.723803	-0.905831
	ENSMUSG00000029120	-0.21864	0.043452
	ENSMUSG00000029130	0.356532	0.356273
	ENSMUSG00000029135	-1.65327	-2.43288
	ENSMUSG00000029156	0.162784	0.206752
	ENSMUSG00000029211	-0.25439	-0.480981
	ENSMUSG00000029231	-0.249484	-0.993777
	ENSMUSG00000029247	-0.234293	-0.208743
	ENSMUSG00000029283	0.46639	0.432057
	ENSMUSG00000029291	0.0691358	0.207539
	ENSMUSG00000029328	-0.414236	-0.301263
	ENSMUSG00000029335	-0.851548	-0.448439
	ENSMUSG00000029385	0.231171	0.52046
	ENSMUSG00000029386	0.299146	0.28481
	ENSMUSG00000029403	0.219681	0.341534
	ENSMUSG00000029430	-0.252313	-0.120161
	ENSMUSG00000029436	-0.365259	-0.285253
	ENSMUSG00000029442	0.47414	0.324894
	ENSMUSG00000029467	-0.319685	-0.242609
	ENSMUSG00000029471	-0.433679	-0.17921
	ENSMUSG00000029483	-0.777843	-1.19595
	ENSMUSG00000029552	-0.360376	-0.100598
	ENSMUSG00000029570	0.52759	-1.04845
	ENSMUSG00000029608	-0.663562	-0.656549
	ENSMUSG00000029614	-0.215075	-0.121729
	ENSMUSG00000029657	-0.480373	-0.405208
	ENSMUSG00000029681	-0.0128818	-0.311614
	ENSMUSG00000029765	-0.586299	-0.441906
	ENSMUSG00000029769	0.130247	0.29949
	ENSMUSG00000029790	-0.396562	-0.558825
	ENSMUSG00000029821	0.621251	0.535332
	ENSMUSG00000029822	-0.967636	-0.920222
	ENSMUSG00000029838	-0.411842	-0.219531
	ENSMUSG00000030020	-0.296456	-0.0586122
	ENSMUSG00000030075	-0.573934	-0.84381
	ENSMUSG00000030084	-0.331729	-0.236849
	ENSMUSG00000030093	-1.58117	-1.6385
	ENSMUSG00000030094	0.396252	0.147521
	ENSMUSG00000030123	-1.06717	-0.754014
	ENSMUSG00000030134	-0.164288	-0.190057
	ENSMUSG00000030189	-0.49129	-0.368397
	ENSMUSG00000030321	0.87481	0.664956
	ENSMUSG00000030337	0.549985	0.0323207
	ENSMUSG00000030350	-0.490525	-0.247675
	ENSMUSG00000030513	-0.849437	-0.907484
	ENSMUSG00000030518	-1.09228	-1.2861
	ENSMUSG00000030525	-0.48715	-0.310741
	ENSMUSG00000030607	-1.23445	-1.00019
	ENSMUSG00000030609	-0.449456	-0.193206
	ENSMUSG00000030638	0.105333	0.545936
	ENSMUSG00000030653	-0.391338	-0.311704
	ENSMUSG00000030657	-0.842691	-0.964582
	ENSMUSG00000030662	-0.427887	-0.325528
	ENSMUSG00000030844	-0.726293	-0.4838
	ENSMUSG00000030871	-0.0687792	-0.430564
	ENSMUSG00000031012	-0.280338	-0.236637
	ENSMUSG00000031029	-0.23272	-0.0374303
	ENSMUSG00000031129	0.226397	0.544972
	ENSMUSG00000031134	-0.355558	-0.292891
	ENSMUSG00000031217	-0.3032	-0.421337
	ENSMUSG00000031286	-1.38386	-1.53618
	ENSMUSG00000031292	-0.375211	-0.204473
	ENSMUSG00000031298	-0.492592	-0.633788
	ENSMUSG00000031311	-0.224051	-0.129866
	ENSMUSG00000031517	0.006576	0.297857
	ENSMUSG00000031530	-1.49671	-1.42951
	ENSMUSG00000031539	0.251991	0.344602
	ENSMUSG00000031548	-0.472823	-0.313831
	ENSMUSG00000031558	-0.910481	-0.2867
	ENSMUSG00000031584	0.361133	0.0216461
	ENSMUSG00000031618	-1.12279	-1.14427
	ENSMUSG00000031628	-0.072021	0.293022
	ENSMUSG00000031642	-0.398395	-0.23682
	ENSMUSG00000031647	-0.828692	-0.434914
	ENSMUSG00000031673	-0.57491	-0.789464
	ENSMUSG00000031772	-0.626439	-0.769797
	ENSMUSG00000031812	0.221326	0.304259
	ENSMUSG00000031841	-0.624534	-0.388377
	ENSMUSG00000031902	-0.375307	0.0444622
	ENSMUSG00000031910	-0.7083	-0.724786
	ENSMUSG00000031948	-0.270966	-0.190936
	ENSMUSG00000031963	-0.595008	-1.37451
	ENSMUSG00000031974	0.157022	0.344228
	ENSMUSG00000032014	-0.556378	-0.867152
	ENSMUSG00000032017	-0.11024	-0.475266
	ENSMUSG00000032020	-0.3114	-0.0850063
	ENSMUSG00000032024	-0.312781	0.0888524
	ENSMUSG00000032076	-0.34745	-0.429698
	ENSMUSG00000032103	-0.163299	-0.403138
	ENSMUSG00000032127	0.0726881	0.194271
	ENSMUSG00000032128	-1.29705	-1.78788
	ENSMUSG00000032224	-0.371414	-0.290327
	ENSMUSG00000032265	-0.993734	-1.88426
	ENSMUSG00000032297	0.20792	0.505136
	ENSMUSG00000032323	0.711333	1.18753
	ENSMUSG00000032324	0.185726	0.0764715
	ENSMUSG00000032332	-0.994396	-0.198791
	ENSMUSG00000032340	-0.685543	-0.212355
	ENSMUSG00000032352	-0.422	-0.472215
	ENSMUSG00000032360	-1.31518	-1.55492
	ENSMUSG00000032363	0.626456	0.688504
	ENSMUSG00000032380	1.42557	-1.50092
	ENSMUSG00000032399	-0.294122	-0.133905
	ENSMUSG00000032437	-0.207233	-0.187959
	ENSMUSG00000032452	-0.814581	-0.629565
	ENSMUSG00000032462	0.263364	0.365581
	ENSMUSG00000032502	-0.677847	-0.933601
	ENSMUSG00000032503	-0.585203	-0.724374
	ENSMUSG00000032527	0.436809	0.291853
	ENSMUSG00000032531	0.154368	0.519771
	ENSMUSG00000032532	-0.921106	-0.922824
	ENSMUSG00000032537	-1.21128	-1.40108
	ENSMUSG00000032564	-1.07401	-0.643032
	ENSMUSG00000032580	0.139988	0.202003
	ENSMUSG00000032586	-0.194043	-0.338834
	ENSMUSG00000032743	0.40886	0.315672
	ENSMUSG00000032796	0.587644	0.395207
	ENSMUSG00000032803	-0.275861	-0.185905
	ENSMUSG00000032846	-0.320557	0.00425205
	ENSMUSG00000032899	0.473513	0.233444
	ENSMUSG00000032905	0.232397	0.358333
	ENSMUSG00000033022	0.501421	0.381795
	ENSMUSG00000033063	-1.31239	-0.576
	ENSMUSG00000033147	0.226375	0.289276
	ENSMUSG00000033174	-0.0899564	-0.67748
	ENSMUSG00000033256	0.214538	0.326513
	ENSMUSG00000033308	-0.146984	-0.566462
	ENSMUSG00000033342	-0.438598	-0.260881
	ENSMUSG00000033350	-0.603327	-0.810079
	ENSMUSG00000033377	-1.12961	-0.632518
	ENSMUSG00000033453	-0.782827	-0.850792
	ENSMUSG00000033526	0.310753	0.135945
	ENSMUSG00000033554	-0.129087	-0.357894
	ENSMUSG00000033676	-0.450899	-0.229923
	ENSMUSG00000033706	-0.244693	-0.280762
	ENSMUSG00000033717	-0.421507	-0.985749
	ENSMUSG00000033730	-0.756271	-1.10015
	ENSMUSG00000033735	0.536515	0.371869
	ENSMUSG00000033849	-1.23418	-1.75318
	ENSMUSG00000033863	-0.614205	-0.194133
	ENSMUSG00000033972	0.0967457	0.281864
	ENSMUSG00000033981	-0.330584	-0.176073
	ENSMUSG00000034021	-0.441094	-0.391036
	ENSMUSG00000034055	0.635538	-0.106892
	ENSMUSG00000034059	0.551166	0.337765
	ENSMUSG00000034064	0.169663	0.178612
	ENSMUSG00000034168	-0.142372	0.231934
	ENSMUSG00000034171	0.0819936	0.268487
	ENSMUSG00000034292	0.194369	0.231628
	ENSMUSG00000034295	-0.433304	-0.31276
	ENSMUSG00000034324	0.159572	-1.00751
	ENSMUSG00000034336	0.0497385	0.271979
	ENSMUSG00000034402	-1.52969	-1.20264
	ENSMUSG00000034413	-0.442078	-0.321939
	ENSMUSG00000034487	-0.493822	-0.553142
	ENSMUSG00000034501	0.169351	0.219317
	ENSMUSG00000034544	-0.454526	-0.31283
	ENSMUSG00000034579	0.684731	0.572119
	ENSMUSG00000034586	0.17104	0.293939
	ENSMUSG00000034612	-0.566819	-0.452845
	ENSMUSG00000034613	-0.237476	0.30004
	ENSMUSG00000034659	-0.253137	-0.362265
	ENSMUSG00000034708	0.530596	0.398306
	ENSMUSG00000034714	0.276947	-0.590744
	ENSMUSG00000034755	-0.570657	-0.488454
	ENSMUSG00000034796	-0.213408	-0.454748
	ENSMUSG00000034858	0.450552	0.453765
	ENSMUSG00000034863	0.220475	0.254944
	ENSMUSG00000034981	-1.51441	-1.00914
	ENSMUSG00000034997	-1.66379	-1.76474
	ENSMUSG00000035000	1.46487	1.15933
	ENSMUSG00000035049	-0.3098	-0.291479
	ENSMUSG00000035104	0.952841	-1.31626
	ENSMUSG00000035274	-1.32458	-1.18422
	ENSMUSG00000035357	-0.89119	-0.909835
	ENSMUSG00000035397	-0.140713	-0.256759
	ENSMUSG00000035429	1.11974	0.751297
	ENSMUSG00000035431	-1.45929	-1.35542
	ENSMUSG00000035551	-0.141994	0.496429
	ENSMUSG00000035576	0.410079	0.180851
	ENSMUSG00000035606	0.623924	0.8191
	ENSMUSG00000035776	0.147182	0.352018
	ENSMUSG00000035864	-0.38917	-0.0643766
	ENSMUSG00000035934	-0.677566	-0.592568
	ENSMUSG00000035967	0.510476	0.738126
	ENSMUSG00000035983	-1.09368	-1.06605
	ENSMUSG00000036019	-0.674055	-0.322353
	ENSMUSG00000036158	-0.456175	-0.538969
	ENSMUSG00000036180	-0.2006	-0.323333
	ENSMUSG00000036192	-0.682274	-0.659346
	ENSMUSG00000036206	-0.477192	-0.0758152
	ENSMUSG00000036264	-1.12413	-1.26881
	ENSMUSG00000036295	-0.438309	-0.222349
	ENSMUSG00000036304	-0.48497	-0.180684
	ENSMUSG00000036306	-0.352522	-0.0602351
	ENSMUSG00000036356	-0.627829	-0.900005
	ENSMUSG00000036357	3.15741	-0.597528
	ENSMUSG00000036422	0.380343	0.750429
	ENSMUSG00000036466	-0.394386	-1.22857
	ENSMUSG00000036510	-0.618573	-0.828612
	ENSMUSG00000036545	-1.13055	-1.38047
	ENSMUSG00000036585	1.04361	1.35581
	ENSMUSG00000036617	-0.537963	-0.570335
	ENSMUSG00000036712	0.135404	0.28831
	ENSMUSG00000036760	-1.47031	-1.82199
	ENSMUSG00000036764	0.841599	0.137319
	ENSMUSG00000036766	-0.202828	-0.148341
	ENSMUSG00000036815	-0.271247	-0.379315
	ENSMUSG00000036875	0.86897	0.0493247
	ENSMUSG00000036879	-0.185348	-0.537928
	ENSMUSG00000036880	-0.230779	-0.44888
	ENSMUSG00000036902	-0.905182	-1.09038
	ENSMUSG00000036904	-0.588734	-0.816112
	ENSMUSG00000037016	-1.06825	-0.420016
	ENSMUSG00000037031	0.831845	0.212336
	ENSMUSG00000037035	-0.661092	-0.503659
	ENSMUSG00000037138	-0.302803	-0.094194
	ENSMUSG00000037169	-0.761875	-0.329839
	ENSMUSG00000037211	-0.815211	-0.645069
	ENSMUSG00000037239	-0.454318	-1.28154
	ENSMUSG00000037259	0.296157	0.419035
	ENSMUSG00000037260	0.364771	0.225326
	ENSMUSG00000037286	0.472447	0.317708
	ENSMUSG00000037331	-0.254009	-0.150139
	ENSMUSG00000037362	-0.861602	-0.534891
	ENSMUSG00000037419	0.278097	0.246338
	ENSMUSG00000037443	0.266794	0.361193
	ENSMUSG00000037568	-0.0687365	0.361639
	ENSMUSG00000037624	-0.421067	-0.312918
	ENSMUSG00000037649	0.456999	0.438655
	ENSMUSG00000037664	0.807311	1.02565
	ENSMUSG00000037681	1.39961	0.524444
	ENSMUSG00000037885	-0.300983	-0.133079
	ENSMUSG00000037973	0.16481	0.77847
	ENSMUSG00000037990	-0.550407	-0.408983
	ENSMUSG00000037992	-0.692324	-0.465767
	ENSMUSG00000038048	-0.589305	-0.277567
	ENSMUSG00000038074	0.447122	0.251953
	ENSMUSG00000038077	0.058061	0.240184
	ENSMUSG00000038156	-1.19658	-1.10868
	ENSMUSG00000038175	-0.734063	-0.263289
	ENSMUSG00000038178	0.245576	0.16634
	ENSMUSG00000038244	-0.636476	-0.623597
	ENSMUSG00000038280	0.39012	0.443479
	ENSMUSG00000038296	-1.04559	-1.08196
	ENSMUSG00000038299	-0.360585	-0.292205
	ENSMUSG00000038332	0.307325	0.331884
	ENSMUSG00000038347	0.526655	0.153268
	ENSMUSG00000038349	-0.60955	-0.545184
	ENSMUSG00000038365	0.151549	0.245323
	ENSMUSG00000038400	-0.808156	-0.145595
	ENSMUSG00000038473	-0.461841	-0.25087
	ENSMUSG00000038602	-0.666453	-0.392999
	ENSMUSG00000038630	0.533368	0.499955
	ENSMUSG00000038668	0.939418	-1.02108
	ENSMUSG00000038732	-0.480875	-0.942812
	ENSMUSG00000038736	-0.291648	-0.399184
	ENSMUSG00000039037	-1.58934	-0.432572
	ENSMUSG00000039050	-0.0161705	0.220746
	ENSMUSG00000039089	-0.443836	-0.601322
	ENSMUSG00000039106	-0.123208	0.427653
	ENSMUSG00000039115	-1.27806	-1.17963
	ENSMUSG00000039126	0.416549	0.568515
	ENSMUSG00000039145	-0.806348	-0.763704
	ENSMUSG00000039159	0.111463	0.241672
	ENSMUSG00000039168	0.865997	0.362385
	ENSMUSG00000039239	-0.716361	-1.23036
	ENSMUSG00000039252	-0.654281	-0.502996
	ENSMUSG00000039285	0.183301	0.299629
	ENSMUSG00000039308	0.414227	0.216778
	ENSMUSG00000039385	-0.704345	-0.421903
	ENSMUSG00000039478	0.195809	0.397879
	ENSMUSG00000039485	0.221415	0.2604
	ENSMUSG00000039488	-0.680349	-0.779605
	ENSMUSG00000039546	-0.509307	-0.661564
	ENSMUSG00000039579	-1.40885	-1.65925
	ENSMUSG00000039620	-1.0381	0.0693282
	ENSMUSG00000039621	-0.589979	-0.397718
	ENSMUSG00000039683	-0.836344	-1.40778
	ENSMUSG00000039697	0.109125	0.296
	ENSMUSG00000039706	-0.931536	-0.97205
	ENSMUSG00000039716	-0.284808	-0.156954
	ENSMUSG00000039765	0.489191	0.290103
	ENSMUSG00000039770	0.540833	0.63974
	ENSMUSG00000039809	-0.296092	-0.206777
	ENSMUSG00000039849	0.44928	0.358261
	ENSMUSG00000039910	-0.687955	-0.575723
	ENSMUSG00000039913	0.0645977	0.416928
	ENSMUSG00000039960	-0.627427	-0.448027
	ENSMUSG00000040010	-0.487253	-0.1208
	ENSMUSG00000040016	-0.521584	-0.478159
	ENSMUSG00000040035	0.276613	0.36148
	ENSMUSG00000040037	-0.560821	-0.307918
	ENSMUSG00000040097	0.28393	0.225789
	ENSMUSG00000040118	0.077195	0.564669
	ENSMUSG00000040123	0.1439	0.296288
	ENSMUSG00000040125	-0.645564	-0.5341
	ENSMUSG00000040260	-0.0382832	-1.56287
	ENSMUSG00000040270	-0.488224	-0.0747555
	ENSMUSG00000040312	0.845242	-0.0775854
	ENSMUSG00000040350	0.275194	0.603958
	ENSMUSG00000040430	-0.479313	-0.146696
	ENSMUSG00000040462	0.110134	0.234677
	ENSMUSG00000040473	0.308594	0.583445
	ENSMUSG00000040490	-0.196845	-0.35026
	ENSMUSG00000040605	-0.873226	-1.00604
	ENSMUSG00000040612	-0.400008	0.0521291
	ENSMUSG00000040624	-1.30742	-0.788806
	ENSMUSG00000040713	0.1797	0.365689
	ENSMUSG00000040820	0.461634	0.28083
	ENSMUSG00000040857	-0.442176	-0.648164
	ENSMUSG00000040929	-0.654364	-0.456649
	ENSMUSG00000040972	-0.812934	-0.654538
	ENSMUSG00000041046	-1.02045	-1.44922
	ENSMUSG00000041075	-0.557421	-0.756698
	ENSMUSG00000041112	-0.89366	-0.536834
	ENSMUSG00000041261	-0.621458	-1.1517
	ENSMUSG00000041272	-0.485393	-0.677404
	ENSMUSG00000041313	-0.40042	-0.236414
	ENSMUSG00000041360	-0.444005	-0.400184
	ENSMUSG00000041380	-0.673895	-0.660328
	ENSMUSG00000041453	-0.355823	-0.254235
	ENSMUSG00000041471	0.52241	0.249517
	ENSMUSG00000041540	-0.294212	-0.221992
	ENSMUSG00000041556	0.700991	-0.0755127
	ENSMUSG00000041592	-1.17828	-1.56772
	ENSMUSG00000041608	0.219443	0.426759
	ENSMUSG00000041695	-1.40967	-0.915476
	ENSMUSG00000041708	-0.858604	-0.58289
	ENSMUSG00000041729	0.0396936	0.325701
	ENSMUSG00000041741	-0.655363	-1.02477
	ENSMUSG00000041771	-1.12495	-0.179833
	ENSMUSG00000041773	-0.726076	-0.638622
	ENSMUSG00000041836	-0.38858	-0.355473
	ENSMUSG00000041923	0.0206571	0.277632
	ENSMUSG00000042079	-0.228642	-0.169391
	ENSMUSG00000042156	0.217979	0.346054
	ENSMUSG00000042228	-0.179358	-0.940372
	ENSMUSG00000042249	-0.477701	-0.499005
	ENSMUSG00000042354	-0.408636	-0.331952
	ENSMUSG00000042389	-0.269329	-0.408491
	ENSMUSG00000042429	-0.441452	-0.367526
	ENSMUSG00000042515	1.04584	0.422515
	ENSMUSG00000042581	-0.238805	-0.577338
	ENSMUSG00000042726	0.108105	0.224441
	ENSMUSG00000042757	-0.558454	-0.0178127
	ENSMUSG00000042797	-0.0318096	0.483492
	ENSMUSG00000042846	-0.506345	-0.858584
	ENSMUSG00000042874	0.000713637	0.992978
	ENSMUSG00000043067	-0.591421	-0.976524
	ENSMUSG00000043154	0.0999453	0.434723
	ENSMUSG00000043259	0.0261488	0.245314
	ENSMUSG00000043313	-1.03948	-1.0007
	ENSMUSG00000043410	0.508099	0.580151
	ENSMUSG00000043458	-0.528026	-0.53439
	ENSMUSG00000043496	-1.17774	-1.37616
	ENSMUSG00000043531	-0.961212	-1.33001
	ENSMUSG00000043587	-0.000310844	0.397675
	ENSMUSG00000043866	-0.297402	-0.126258
	ENSMUSG00000043903	-0.954932	-1.05294
	ENSMUSG00000044043	-0.657505	-1.13309
	ENSMUSG00000044071	-1.44363	-1.88887
	ENSMUSG00000044117	0.00267193	0.24594
	ENSMUSG00000044167	-1.01018	-1.28512
	ENSMUSG00000044231	0.0648514	0.291934
	ENSMUSG00000044288	-0.426395	-0.129564
	ENSMUSG00000044349	0.456341	-0.37241
	ENSMUSG00000044365	-0.393272	-0.113376
	ENSMUSG00000044461	-1.14761	-0.587839
	ENSMUSG00000044548	-0.755718	-0.726089
	ENSMUSG00000044566	0.558527	0.625851
	ENSMUSG00000044674	0.693683	0.899702
	ENSMUSG00000044816	0.545184	0.280372
	ENSMUSG00000044968	0.388007	0.454152
	ENSMUSG00000045005	-0.721147	-0.910872
	ENSMUSG00000045038	-0.518804	-0.408707
	ENSMUSG00000045087	0.298207	0.616907
	ENSMUSG00000045092	-0.349009	-1.15851
	ENSMUSG00000045179	0.22763	-0.841156
	ENSMUSG00000045216	-0.515713	-0.437548
	ENSMUSG00000045287	-0.631984	-0.782777
	ENSMUSG00000045312	-0.659407	-0.591194
	ENSMUSG00000045414	-0.808684	-0.756093
	ENSMUSG00000045438	0.245431	0.186645
	ENSMUSG00000045498	-0.454535	-0.526045
	ENSMUSG00000045589	0.328519	0.471624
	ENSMUSG00000045594	0.521007	0.429563
	ENSMUSG00000045613	-1.10175	-0.424616
	ENSMUSG00000045636	0.304643	0.473913
	ENSMUSG00000045648	-1.25104	-1.08242
	ENSMUSG00000045657	-0.48538	-0.483019
	ENSMUSG00000045689	-0.612242	-0.620366
	ENSMUSG00000045761	1.44449	0.932669
	ENSMUSG00000045875	-1.6022	-1.45013
	ENSMUSG00000045896	0.186414	0.458149
	ENSMUSG00000045954	0.867998	1.11299
	ENSMUSG00000045994	-0.696704	-0.902166
	ENSMUSG00000046093	0.257008	0.367103
	ENSMUSG00000046159	-0.949386	-1.221
	ENSMUSG00000046182	-0.553028	-1.00935
	ENSMUSG00000046191	-1.00523	-1.0251
	ENSMUSG00000046314	-0.516928	-0.148453
	ENSMUSG00000046318	-0.980961	-0.174762
	ENSMUSG00000046324	0.316805	0.239994
	ENSMUSG00000046387	-0.984712	-1.1195
	ENSMUSG00000046434	-0.668337	-0.499583
	ENSMUSG00000046463	0.423832	0.896885
	ENSMUSG00000046598	-0.214976	-0.0265241
	ENSMUSG00000046613	0.424836	0.39167
	ENSMUSG00000046636	-0.852216	-0.521901
	ENSMUSG00000046699	-0.696418	-0.448421
	ENSMUSG00000046719	-0.775085	-0.888888
	ENSMUSG00000046722	-0.330399	-0.225176
	ENSMUSG00000046782	-0.685549	-1.10589
	ENSMUSG00000046999	-0.670068	-0.830098
	ENSMUSG00000047033	-0.808918	-1.02137
	ENSMUSG00000047139	-0.21079	0.539109
	ENSMUSG00000047221	-0.546727	-0.399031
	ENSMUSG00000047414	-0.626686	-0.459849
	ENSMUSG00000047554	0.0995611	0.29887
	ENSMUSG00000047658	0.0436009	0.27183
	ENSMUSG00000047793	1.22835	-0.399297
	ENSMUSG00000047842	-0.927256	-0.712773
	ENSMUSG00000047875	0.347438	0.617657
	ENSMUSG00000047904	-1.31519	-1.29525
	ENSMUSG00000047907	-0.53232	-0.900551
	ENSMUSG00000047910	-0.974958	-1.04693
	ENSMUSG00000047921	0.396717	0.361924
	ENSMUSG00000047976	-0.515653	-0.0919141
	ENSMUSG00000048027	-0.467321	-0.084471
	ENSMUSG00000048107	-1.12311	-1.20951
	ENSMUSG00000048138	-0.689166	-1.28075
	ENSMUSG00000048216	0.222813	0.63413
	ENSMUSG00000048218	-1.09847	-0.576492
	ENSMUSG00000048251	-0.612557	-0.545961
	ENSMUSG00000048279	0.319917	0.446065
	ENSMUSG00000048285	-0.381559	-0.507698
	ENSMUSG00000048347	-0.924017	-0.967581
	ENSMUSG00000048490	-0.462557	-0.311909
	ENSMUSG00000048612	-0.555805	-1.42344
	ENSMUSG00000048661	0.108914	0.236688
	ENSMUSG00000048769	0.226016	0.501187
	ENSMUSG00000048878	0.74931	0.334998
	ENSMUSG00000048895	-0.408816	-0.215844
	ENSMUSG00000048965	-0.0708979	0.23757
	ENSMUSG00000049112	-0.535398	-0.869665
	ENSMUSG00000049176	-0.559295	-0.340921
	ENSMUSG00000049281	-0.352382	-0.00832818
	ENSMUSG00000049354	0.12382	0.248928
	ENSMUSG00000049420	-0.605476	-0.180277
	ENSMUSG00000049580	-0.859814	-0.141675
	ENSMUSG00000049583	-0.62811	-0.399415
	ENSMUSG00000049670	0.111264	0.271935
	ENSMUSG00000049751	-0.412403	-0.2709
	ENSMUSG00000049811	1.08136	0.189841
	ENSMUSG00000049946	-0.557339	-0.533239
	ENSMUSG00000050002	0.351277	0.318461
	ENSMUSG00000050148	0.0209733	0.177346
	ENSMUSG00000050248	1.29087	0.264333
	ENSMUSG00000050315	0.811389	0.192699
	ENSMUSG00000050321	-0.618843	-0.897954
	ENSMUSG00000050334	-0.301979	-0.284359
	ENSMUSG00000050439	0.318812	1.38064
	ENSMUSG00000050447	-0.86653	-0.256624
	ENSMUSG00000050505	-0.867028	-0.822548
	ENSMUSG00000050541	-1.384	-1.32189
	ENSMUSG00000050555	0.227912	0.558506
	ENSMUSG00000050587	-0.504608	-0.601859
	ENSMUSG00000050663	-0.967331	-1.10836
	ENSMUSG00000050668	0.0376093	0.321617
	ENSMUSG00000050697	0.393214	0.235632
	ENSMUSG00000050711	-0.57127	-1.07464
	ENSMUSG00000050822	-0.429814	-0.16701
	ENSMUSG00000050855	0.11516	0.266689
	ENSMUSG00000050936	0.678394	0.368342
	ENSMUSG00000050953	-0.949988	-1.13858
	ENSMUSG00000050967	0.232681	0.631827
	ENSMUSG00000051079	0.935732	0.465903
	ENSMUSG00000051107	-0.0100508	0.298275
	ENSMUSG00000051111	0.323522	-1.14362
	ENSMUSG00000051242	-0.607284	-0.511117
	ENSMUSG00000051285	0.2613	0.515549
	ENSMUSG00000051323	-0.464746	-0.535274
	ENSMUSG00000051335	-0.590303	-0.160539
	ENSMUSG00000051379	-0.764235	-0.660374
	ENSMUSG00000051401	-0.268608	-1.32981
	ENSMUSG00000051486	-0.445897	-0.466057
	ENSMUSG00000051495	-0.289701	-0.000476078
	ENSMUSG00000051615	-0.395576	-0.17517
	ENSMUSG00000051726	-0.612691	-0.637882
	ENSMUSG00000051855	-0.618656	-0.696312
	ENSMUSG00000051920	-1.05044	-1.3554
	ENSMUSG00000052102	0.363579	0.368345
	ENSMUSG00000052125	-0.805656	-0.530934
	ENSMUSG00000052155	-0.364758	-0.377053
	ENSMUSG00000052353	-0.543331	-0.889115
	ENSMUSG00000052516	-0.564373	-0.328104
	ENSMUSG00000052534	-0.396073	-0.302645
	ENSMUSG00000052539	-0.589909	-0.502743
	ENSMUSG00000052560	-1.46585	-1.17093
	ENSMUSG00000052581	-0.887185	-1.4923
	ENSMUSG00000052713	0.45711	0.739087
	ENSMUSG00000052920	-0.600035	-0.194563
	ENSMUSG00000053141	-0.680387	-0.811327
	ENSMUSG00000053199	-0.686488	-0.51037
	ENSMUSG00000053216	0.3903	4.9292
	ENSMUSG00000053332	-0.388238	-0.0634715
	ENSMUSG00000053399	0.58857	0.875933
	ENSMUSG00000053414	-0.745187	-0.881183
	ENSMUSG00000053465	-1.22323	-1.3777
	ENSMUSG00000053483	0.354315	0.171979
	ENSMUSG00000053716	-0.353471	-0.299906
	ENSMUSG00000053819	-0.469548	-0.277203
	ENSMUSG00000053825	-0.337083	-0.0580951
	ENSMUSG00000053846	-1.65234	-0.727399
	ENSMUSG00000053930	-1.63719	-1.14003
	ENSMUSG00000054204	-2.56399	-2.03134
	ENSMUSG00000054277	0.173539	0.265645
	ENSMUSG00000054408	-0.380199	-0.128295
	ENSMUSG00000054477	-1.16711	-1.16813
	ENSMUSG00000054499	0.0800153	0.304501
	ENSMUSG00000054555	-0.937087	-0.794977
	ENSMUSG00000054619	0.849428	0.340038
	ENSMUSG00000054766	-0.287116	-0.0956034
	ENSMUSG00000054942	0.137421	0.260727
	ENSMUSG00000054951	1.07102	1.19956
	ENSMUSG00000054976	0.584338	0.643948
	ENSMUSG00000054986	0.0696327	0.503202
	ENSMUSG00000055026	-0.855991	-0.970309
	ENSMUSG00000055027	1.11604	0.984895
	ENSMUSG00000055078	-1.04694	-1.11625
	ENSMUSG00000055202	0.344943	0.366532
	ENSMUSG00000055254	-0.501682	-0.587157
	ENSMUSG00000055409	-1.70258	-1.65943
	ENSMUSG00000055540	-0.65983	-0.596678
	ENSMUSG00000055567	0.28383	0.223119
	ENSMUSG00000055717	-0.00796742	0.330737
	ENSMUSG00000055900	-0.210167	-0.427826
	ENSMUSG00000056014	0.0801677	0.239613
	ENSMUSG00000056069	0.629556	0.194492
	ENSMUSG00000056158	-1.73832	-1.81215
	ENSMUSG00000056214	-0.0451609	0.285347
	ENSMUSG00000056222	-0.490528	-0.464722
	ENSMUSG00000056267	0.330463	0.487736
	ENSMUSG00000056427	-1.1428	-0.674075
	ENSMUSG00000056755	-0.716319	-0.723203
	ENSMUSG00000056824	0.735552	0.964102
	ENSMUSG00000056895	0.186966	0.413743
	ENSMUSG00000057322	-0.32088	-0.249503
	ENSMUSG00000057378	-0.399487	-0.247273
	ENSMUSG00000057554	0.389117	0.416398
	ENSMUSG00000057561	-0.280095	-0.204735
	ENSMUSG00000057604	1.35222	0.632327
	ENSMUSG00000057715	-0.698307	-0.535352
	ENSMUSG00000057880	0.479576	0.462231
	ENSMUSG00000058135	-0.0669202	-0.659398
	ENSMUSG00000058152	-0.983266	-1.22877
	ENSMUSG00000058153	-0.803026	-0.435953
	ENSMUSG00000058248	-1.19166	-1.31323
	ENSMUSG00000058317	-0.258383	-0.158451
	ENSMUSG00000058446	-0.255423	0.671657
	ENSMUSG00000058546	-0.291293	-0.0758173
	ENSMUSG00000058558	-0.274898	-0.0819891
	ENSMUSG00000058740	0.409145	0.270989
	ENSMUSG00000058897	0.681941	0.0375022
	ENSMUSG00000058922	-0.83353	-0.446394
	ENSMUSG00000059003	-0.874618	-0.866798
	ENSMUSG00000059005	-0.379483	-0.229891
	ENSMUSG00000059146	-0.332328	-0.341363
	ENSMUSG00000059195	-0.209831	-0.0713371
	ENSMUSG00000059203	-1.56991	-0.739385
	ENSMUSG00000059674	0.528743	-0.155702
	ENSMUSG00000059901	0.685045	-1.45513
	ENSMUSG00000059921	-0.824953	-0.57922
	ENSMUSG00000059974	-0.626119	-0.30712
	ENSMUSG00000060371	-0.549704	-0.274228
	ENSMUSG00000060402	-0.579714	-0.34423
	ENSMUSG00000060487	-0.979082	-1.43816
	ENSMUSG00000060534	-0.782346	-0.395531
	ENSMUSG00000060568	-0.458772	-0.254869
	ENSMUSG00000060681	0.0673405	0.26213
	ENSMUSG00000060735	-0.467806	-0.854379
	ENSMUSG00000060950	-0.395027	-0.565272
	ENSMUSG00000060961	-0.61682	-1.51369
	ENSMUSG00000060989	-0.400633	-0.225094
	ENSMUSG00000061143	-0.692063	-0.705755
	ENSMUSG00000061175	-0.199458	-0.0492658
	ENSMUSG00000061288	0.0732933	0.204578
	ENSMUSG00000061311	1.03011	1.17352
	ENSMUSG00000061353	-2.05712	-2.67478
	ENSMUSG00000061544	0.15523	0.405686
	ENSMUSG00000061576	0.183591	0.308918
	ENSMUSG00000061666	0.144192	0.212971
	ENSMUSG00000061731	-0.457703	-0.383994
	ENSMUSG00000061864	-0.719807	-0.443613
	ENSMUSG00000062014	0.144994	0.283333
	ENSMUSG00000062054	0.570301	0.22027
	ENSMUSG00000062372	0.723334	0.332461
	ENSMUSG00000062373	-0.391581	0.00325284
	ENSMUSG00000062382	0.0503121	0.27785
	ENSMUSG00000062480	-0.122653	0.804479
	ENSMUSG00000062561	-0.717247	-0.842606
	ENSMUSG00000062825	-0.226352	-0.0393583
	ENSMUSG00000062859	0.693877	0.872943
	ENSMUSG00000062961	0.366086	0.368021
	ENSMUSG00000063142	-0.26583	-0.249706
	ENSMUSG00000063297	-0.950425	-0.466514
	ENSMUSG00000063415	-1.37826	-1.88305
	ENSMUSG00000063434	-0.901049	-1.06268
	ENSMUSG00000063446	-0.545059	-0.206802
	ENSMUSG00000063564	-0.117966	-0.562495
	ENSMUSG00000063626	-0.648159	-0.944879
	ENSMUSG00000063687	-0.69645	-0.379447
	ENSMUSG00000063694	-0.42522	-0.31473
	ENSMUSG00000063785	-0.222295	-0.326033
	ENSMUSG00000063887	-0.535638	-0.690325
	ENSMUSG00000063919	-0.390642	-0.0816192
	ENSMUSG00000064036	0.95597	0.240921
	ENSMUSG00000064293	-1.32834	-1.10653
	ENSMUSG00000064325	-0.821671	-1.101
	ENSMUSG00000065979	0.581164	0.108501
	ENSMUSG00000066357	0.142423	0.287649
	ENSMUSG00000066443	-0.433222	-0.163043
	ENSMUSG00000066551	-0.382092	-0.150551
	ENSMUSG00000066687	-1.07631	-0.963103
	ENSMUSG00000067028	-1.37627	-1.74138
	ENSMUSG00000067578	-2.02546	-1.14518
	ENSMUSG00000067586	0.0643889	-0.895824
	ENSMUSG00000067825	0.205313	0.290972
	ENSMUSG00000067851	-0.244761	-0.0511286
	ENSMUSG00000068036	-0.190086	-0.10777
	ENSMUSG00000068373	-0.326287	-0.160339
	ENSMUSG00000068397	-0.388855	-0.19572
	ENSMUSG00000068523	-0.400448	-0.361802
	ENSMUSG00000068748	-0.53036	-0.326979
	ENSMUSG00000068966	-0.286814	-0.0298252
	ENSMUSG00000069729	-0.384572	-0.092205
	ENSMUSG00000070047	-1.05432	-0.861924
	ENSMUSG00000070348	-0.0141802	-0.564317
	ENSMUSG00000070407	-0.876673	-1.01341
	ENSMUSG00000070509	-0.909357	-0.812908
	ENSMUSG00000070561	0.391872	0.335008
	ENSMUSG00000070695	-0.695852	-0.743092
	ENSMUSG00000070699	0.0174989	-0.412395
	ENSMUSG00000071037	0.243756	0.404706
	ENSMUSG00000071172	-0.450496	-0.293832
	ENSMUSG00000071226	0.169346	-1.17458
	ENSMUSG00000071266	0.0204349	0.232644
	ENSMUSG00000071369	-0.468758	-0.551748
	ENSMUSG00000071424	-0.595459	-0.73169
	ENSMUSG00000071567	-0.303162	-0.184301
	ENSMUSG00000071644	-0.288348	-0.18353
	ENSMUSG00000071708	-0.297858	-0.210956
	ENSMUSG00000071862	-0.398292	-0.379597
	ENSMUSG00000072566	-0.445192	-0.686198
	ENSMUSG00000072568	-1.23941	-0.837267
	ENSMUSG00000072872	-0.274769	-0.0444264
	ENSMUSG00000073207	0.803625	0.841213
	ENSMUSG00000073209	-2.12843	-2.20763
	ENSMUSG00000073236	-0.062278	-0.684569
	ENSMUSG00000073240	-0.388173	-0.525537
	ENSMUSG00000073403	0.16414	1.23487
	ENSMUSG00000073565	-1.64744	-1.52501
	ENSMUSG00000073591	-1.00486	-1.28522
	ENSMUSG00000073805	-0.53548	-0.425185
	ENSMUSG00000074305	-0.3792	-0.121367
	ENSMUSG00000074364	0.205555	-0.489867
	ENSMUSG00000074505	-1.1691	-1.08139
	ENSMUSG00000074575	-1.44839	-1.02989
	ENSMUSG00000074622	0.634966	0.538726
	ENSMUSG00000074736	-0.907566	-0.744869
	ENSMUSG00000074785	0.0633508	0.80609
	ENSMUSG00000074892	0.872459	0.622522
	ENSMUSG00000075012	-0.980364	-0.361964
	ENSMUSG00000075334	-0.641624	-0.501191
	ENSMUSG00000075467	-0.227983	-0.349744
	ENSMUSG00000075569	0.693887	0.089246
	ENSMUSG00000075585	-0.393094	-0.7579
	ENSMUSG00000075755	0.636678	0
	ENSMUSG00000075843	0.728626	-0.972755
	ENSMUSG00000075847	0.582045	-1.5253
	ENSMUSG00000075855	0.731738	0
	ENSMUSG00000075898	0.491554	-0.0110301
	ENSMUSG00000075970	0.767842	0
	ENSMUSG00000075984	0.522684	0
	ENSMUSG00000076431	-0.0638448	0.286885
	ENSMUSG00000077148	-0.22787	1.12843
	ENSMUSG00000078307	-0.486308	-0.127259
	ENSMUSG00000078429	-0.149079	-0.441649
	ENSMUSG00000078480	-0.93805	-0.676648
	ENSMUSG00000078591	-0.683636	-0.450585
	ENSMUSG00000078671	0.384413	0.266273
	ENSMUSG00000078851	0.562578	0.411922
	ENSMUSG00000078941	-0.469158	-0.0888189
	ENSMUSG00000079502	0.822402	1.44099
	ENSMUSG00000080406	0.531596	-0.0246226
	ENSMUSG00000081467	0.693615	-0.956739
	ENSMUSG00000083016	-0.545863	-0.29594
	ENSMUSG00000083311	-0.744667	-0.378745
	ENSMUSG00000083596	-0.393885	-0.0721979
	ENSMUSG00000084383	-0.386175	-0.220993
	ENSMUSG00000084898	-1.10647	-1.06042
	ENSMUSG00000084972	-0.23008	-0.522424
	ENSMUSG00000085062	-0.118473	-0.293666
	ENSMUSG00000085084	-0.00665933	-0.478371
	ENSMUSG00000085151	-0.361632	-0.587717
	ENSMUSG00000085386	0.882021	0.387496
	ENSMUSG00000085408	-0.303754	-0.37101
	ENSMUSG00000085462	-0.140091	-0.373802
	ENSMUSG00000085564	-2.64029	-2.36302
	ENSMUSG00000085644	0.701997	0.24991
	ENSMUSG00000085767	0.453888	0.115019
	ENSMUSG00000085795	-0.452123	-0.421037
	ENSMUSG00000086368	-0.0304441	0.730257
	ENSMUSG00000086448	0.93239	0.299481
	ENSMUSG00000086461	0.299146	-0.584302
	ENSMUSG00000086622	-0.175031	-0.443342
	ENSMUSG00000087038	-0.739211	-0.800386
	ENSMUSG00000087178	-0.220934	-0.425104
	ENSMUSG00000087259	0.468444	0.678757
	ENSMUSG00000087413	0.763724	0.786056
	ENSMUSG00000087674	-0.635586	-1.36429
	ENSMUSG00000089706	-0.00347513	-0.861627
	ENSMUSG00000089762	-1.36495	-1.77533
	ENSMUSG00000090061	-0.863028	-0.830187
	ENSMUSG00000090430	-0.614199	-0.991601
	ENSMUSG00000090648	-1.51546	-1.44078
	ENSMUSG00000090677	0.840586	0.794543
	ENSMUSG00000090769	0.484871	1.04966
	ENSMUSG00000090867	-0.428977	-0.323919
	ENSMUSG00000091002	-1.18065	-1.13327
	ENSMUSG00000091267	1.00819	1.09861
	ENSMUSG00000091299	0.0188805	-0.469202
	ENSMUSG00000091456	-0.394233	-0.613612
	ENSMUSG00000091819	-1.64384	-1.7301
	ENSMUSG00000091886	0.0365144	-0.571203
	ENSMUSG00000091919	0.438353	0.442343
	ENSMUSG00000091969	-0.977943	-0.916802
	ENSMUSG00000091971	0.560679	0.644788
	ENSMUSG00000091994	-0.378613	-0.824603
	ENSMUSG00000092033	-1.04861	-0.805731
	ENSMUSG00000092094	-1.47296	-1.37384
	ENSMUSG00000092187	0.30046	0.757566
	ENSMUSG00000092224	0.485343	1.43368
	ENSMUSG00000092944	1.22725	1.16125
	ENSMUSG00000093452	0.133141	0.493006

## Sheet: Fig4b
Fig4b
RAD21-TEV western blot
Fig4b
RAD21-TEV protein level quantification
	VEH	DOX 24H	DOX7D
	1	0.41	1.58
	1	0.4	1.26
	1	0.21	0.94
	1	0.25	0.91

## Sheet: SuppFig2e
Supplemental Figure 2e
Scatter plot of differentially expressed genes in CdLS NeuN+ CAGE-seq, CdLS NeuN+ RNA-seq, and both
	Gene Symbol	CAGE-seq log2 fold-change	RNA-seq log2 fold-change
	CARTPT	3.56838	3.18953
	IL17REL	-4.82807	-3.45103
	TRIB2	-2.2004	-1.32685
	ARL4A	1.59255	0.62519
	CERKL	1.96321	0.724337
	CBARP	-2.12738	-0.248626
	OSBPL8	1.8743	-0.0755138
	CNGB1	2.89525	2.48424
	RELL2	-1.39985	-1.00736
	SPP1	2.31274	0.953871
	IP6K2	2.37285	0.122648
	MIR1179	2.38161	-0.0702031
	PARD6G-AS1	3.164	1.39611
	PLK5	2.40341	1.09002
	SV2C	-2.10535	-2.24096
	ZNF208	2.52044	1.95949
	C3orf67-AS1	1.47832	1.2245
	NR4A2	-1.76012	-1.01983
	DNAJB5	-1.66868	-1.15333
	SLC35F3	-2.31888	-0.324441
	TDRD9	2.36733	-0.0613206
	ABCC12	-1.40101	-1.0542
	MAFK	-3.74725	-0.525679
	SFT2D2	2.13255	2.05321
	PALMD	2.235	2.10673
	ESAM	-2.98154	-0.596789
	CIRBP	-1.48338	-0.507081
	KLF10	-1.71088	-1.07163
	OLFM3	-2.32362	-0.473346
	HLA-A	1.5024	0.363636
	MPP6	1.2463	0.256493
	CREB3L1	-1.67533	-0.447487
	DDX47	2.85484	-0.0349409
	WNT3	2.09913	0.275237
	LINC01484	2.93224	2.3138
	RHOBTB2	3.21791	-0.0449382
	IL12A-AS1	1.59978	1.22121
	ETV1	-1.91277	-1.69343
	DTNA	1.87558	-0.331316
	LOC100506474	-1.9311	-1.18123
	TNC	-4.47823	-3.28185
	HCRTR1	-3.46964	-2.23095
	RPS6KL1	-1.2707	-0.646665
	EGR1	-1.63846	-0.942873
	ARHGEF7	-2.48261	-0.09233
	HIVEP2	-1.69941	-0.37397
	CALD1	-1.95826	-0.403842
	ITGB1	-0.975878	-0.642528
	SPRY1	1.34099	0.632449
	SLCO4A1	-1.31274	-0.489061
	ECM1	-1.30565	-0.402711
	ADAMTSL3	-2.38946	-0.756009
	TTC9B	-1.04103	-0.530625
	MIR646HG	2.50635	0.537015
	ANXA5	-1.27927	-1.19648
	HAGHL	-1.55485	-0.150272
	MEST	1.19052	-0.14431
	NELL2	2.12291	0.191409
	SPRY4	-2.14111	-0.886563
	ADGRF5	1.51521	1.55739
	DPP4	-1.84822	-1.53705
	HSPA12A	-1.18809	-0.241113
	DAB2IP	-2.39285	-0.0452307
	TEPP	3.01556	2.82084
	TTN	1.81305	1.02244
	SLC27A3	2.09179	0.346308
	PCDHB9	-1.15448	-0.976814
	CHRNA4	-2.57168	-0.215779
	PPIL6	1.08164	0.446737
	NRG1	-2.69802	-0.493437
	EFNA1	2.36917	1.43922
	ONECUT2	-1.99553	-1.96214
	RMST	1.20791	0.548776
	SH3D19	-2.22805	-0.619843
	TMEM155	-1.13331	-0.987794
	SPECC1	-3.40617	0.352893
	OLFM1	-1.60069	-0.50495
	SPATA2L	-1.09255	-0.38731
	CLEC11A	-4.0505	-0.145002
	CBS	-1.16242	-0.140623
	CELF2	1.20817	-0.0528412
	GAK	3.53302	0.139936
	ZSCAN1	-1.5101	-1.02507
	KCNIP3	-1.08722	-0.551281
	PKP4	0.987111	0.00912353
	SEMA7A	-1.14607	-0.797303
	VDAC1	-1.40026	-0.325179
	SPRED2	-1.85419	-0.248155
	ARHGAP32	0.972202	0.550066
	ARID5B	1.00944	0.384674
	NPTX2	-1.64681	-1.29135
	MTUS2	-2.43781	0.426267
	SYT5	-0.955515	-0.315465
	MAP1LC3A	-0.906402	-0.611709
	SLC2A12	1.6174	1.63163
	SV2B	-1.3587	-0.381448
	CCDC144B	-2.778	-0.265943
	SMYD3	4.85178	0.259612
	OXR1	1.34191	-0.247545
	ARMC3	2.15657	0.944702
	PLEKHA6	-2.09137	0.410803
	NEDD9	-1.57226	-0.992981
	CALB1	1.47638	1.19903
	NRXN3	1.01818	-0.0951486
	ULK3	-1.10557	-0.476933
	ATP6V1H	2.45887	0.201012
	CCDC144NL	2.54213	1.42514
	SGCD	1.51484	0.364909
	ARC	-1.62691	-0.679538
	ETV5	-1.40423	-1.19186
	NME2	-1.06738	0.173089
	EPHA6	1.12636	0.579168
	COL24A1	-1.32011	-1.0957
	PDGFA	-2.08397	-0.210729
	LINC00620	1.87276	1.19875
	ADAM11	-1.00682	-0.218511
	ARAP2	-1.51875	-0.115305
	HIVEP1	-2.85577	0.0112186
	SRCIN1	-1.20077	-0.212749
	LIG4	0.797282	-0.259336
	YPEL1	1.66763	1.05752
	FAM107A	1.55428	1.43448
	ENPEP	-3.12237	-0.699795
	CCND2-AS1	0.996167	0.740621
	ROBO3	-1.67823	-1.3714
	MYOM2	-2.46129	-0.0522596
	NR4A1	-1.65132	-1.00574
	NDUFAF6	1.81518	-0.0298944
	SGIP1	-1.4646	-0.311086
	LIN9	1.397	0.497737
	CDC37	-1.75653	-0.212364
	GFOD1	1.38286	0.118706
	CENPC	0.794656	0.726411
	STX1A	-0.773118	-0.216213
	CASP9	1.81928	0.0547483
	CDH24	-1.89129	-1.28908
	PDE10A	-1.69191	-0.400323
	NREP	-1.10565	-0.826153
	SNAP25	-1.26408	-0.77748
	SLC23A2	-1.46409	-0.326493
	PLEKHG5	2.16178	0.642209
	NUAK1	-0.744258	-0.486143
	FAM13C	-1.82985	0.0347246
	ETV4	-2.6128	-3.03884
	GRIK5	2.70784	0.195388
	OSBP2	-1.46731	-0.0987186
	MYL5	-1.01965	-0.944996
	NEFH	-1.60674	-1.17931
	PTPRS	-0.956119	-0.17769
	MCTP2	-1.96217	-1.63784
	AURKAIP1	-0.945743	-0.056975
	TDO2	-1.3978	-1.64546
	TRPT1	-1.25419	-0.524665
	CALN1	2.22062	0.0683414
	MAN2A1	-1.41912	-0.744072
	GRASP	-1.16675	-0.365065
	OLFML2B	-2.01483	-1.14626
	KLRG1	1.28525	0.734107
	TRPC3	-1.67501	-1.71929
	EPB41L4A	-1.90582	-1.13043
	ART3	1.65236	0.886617
	KCNJ3	1.70581	-0.0183439
	SLC2A6	-0.873065	-0.385099
	PLEKHB1	1.24534	1.00758
	LRRC2	1.26304	1.03539
	HS3ST5	-1.15007	-0.963289
	ANK2	0.830711	0.0547097
	MFSD1	0.879152	0.365527
	THBS2	-1.95216	-1.05205
	TIMM13	-1.06046	-0.445763
	THY1	-1.71887	-0.286468
	CBLN2	1.19419	0.311495
	LINC01197	0.938297	0.65778
	TWIST1	-4.21723	-3.76369
	ZNF790	1.03724	0.576104
	PRRT3	-1.52956	-0.118251
	LINC00326	1.38021	0.672085
	IGFBP5	1.70164	0.915387
	SCRN1	1.71669	-0.214282
	INPP5J	-0.959443	-0.471639
	NDUFB10	-0.916487	-0.226546
	COL11A1	-1.15972	-0.777688
	MPDZ	1.23347	0.0305835
	TRERF1	1.36121	0.345396
	TCEA3	1.54809	0.910868
	RGS14	1.55987	0.918672
	CDC40	-1.62322	-0.204582
	ARL4D	-1.23207	-0.932315
	C18orf25	-1.15083	-0.513065
	RGS7BP	1.54301	-0.235578
	ZNF488	1.13689	0.971543
	PBRM1	0.967855	-0.0271732
	LDLRAD3	-3.03875	-0.386834
	MRPL41	-1.00024	0.431115
	C12orf10	-0.849437	-0.481251
	SH3BGRL3	-1.22924	-0.618079
	SGSM2	-2.59621	-0.0308322
	ALPL	-1.22247	-0.494184
	IER2	-1.78128	0.174533
	KCNN2	-1.74048	-0.30128
	RASGEF1B	1.08673	0.722976
	ZHX2	1.60037	0.90017
	DUSP19	0.951434	0.436107
	NDUFB2	-1.04698	-0.185429
	CDH8	2.15802	0.28456
	PARD6A	-1.13431	-0.204669
	MSANTD3	-1.07296	-0.550409
	PNKP	-1.02504	-0.159356
	PCID2	0.751977	0.320603
	ADAMTS9-AS2	1.22305	0.55673
	IGSF9B	-1.99438	-0.0487684
	DMTN	-1.48289	0.119315
	IQSEC3	-0.890526	-0.0972624
	ALDH6A1	0.889872	0.210778
	SPIN1	0.99054	-0.0705536
	ZNF148	1.9242	-0.0198194
	ATP9B	2.09539	0.508848
	TMEM144	1.26519	0.402842
	CPLX1	-0.993946	-0.719376
	DLG2	1.23755	0.158641
	NEUROD6	-0.970988	-0.999573
	TNIP3	-3.08516	-1.65592
	CFAP46	-1.83445	-0.105716
	LGALS1	-1.54602	-0.775088
	RGS12	-1.69514	0.0513334
	TMEM200A	1.67307	0.31497
	SGSH	2.30818	0.918651
	C19orf53	-0.951742	0.700227
	SPATA6L	0.907587	0.502533
	FOXN3	1.62487	-0.150341
	LRRTM4	0.652741	0.261424
	GLRA3	1.05516	0.685868
	CTNNA3	-2.30486	0.115947
	CACNB1	-1.69636	-0.315715
	ATP1B1	-1.36258	-0.589297
	ALDOC	-1.16914	-1.0874
	FAT1	-1.21743	-0.793803
	CFAP54	1.06619	1.29481
	HCFC1R1	-0.783958	-0.272995
	GPCPD1	-1.09595	-0.653442
	DUS3L	-0.878092	-0.0588849
	PFKL	1.92508	0.428475
	DUSP4	-2.22937	-1.54026
	COX17	-0.970672	0.354659
	COX5A	-0.88395	-0.440052
	TUNAR	1.33102	0.726427
	DUSP26	2.42742	0.414377
	SYNE1	0.886258	0.351505
	LEPR	0.942611	0.341893
	CDH12	-1.82073	-0.285793
	DPF1	0.821937	0.230397
	TMTC4	-1.24615	-1.04733
	CDKL1	1.25627	0.286313
	B3GLCT	-0.743588	-0.987034
	C22orf24	1.2028	0.891427
	NRN1	-1.14028	-0.752348
	GPATCH3	1.29439	0.0626048
	RAB40C	-0.910968	0.0547004
	NUP93	1.11721	0.190266
	CTXN2	1.34742	-0.0713991
	SCN1B	-1.81744	-0.952694
	CTNNA1	2.28103	0.343401
	ALG10	1.53907	0.391569
	RPL34-AS1	1.01648	0.826606
	C6orf118	1.86773	1.91519
	SPR	1.73111	1.44879
	COL19A1	-1.24645	-1.07902
	TEK	2.38174	1.06155
	ZFPM2	-1.33518	-0.139756
	DOCK9	2.20385	0.237992
	CRYAB	2.70195	0.993309
	CPLX2	-1.07857	-0.868875
	DECR1	0.79295	0.251087
	BHLHE41	0.888288	0.360213
	RAB11FIP4	1.57513	0.0532475
	FOSB	-5.6476	0.474846
	RCOR3	-1.12177	-0.591774
	ITGB1BP1	-0.943404	0.0923213
	TMEM177	0.786795	0.297722
	ATG4C	0.822087	0.515027
	NSUN6	0.930108	0.170661
	CIC	-1.31186	-0.0569703
	PSMC3	-0.886749	-0.28499
	EVI2A	2.2052	1.06576
	ZNF680	0.881297	0.610832
	ST6GAL2	-1.43929	-0.862447
	CREB3L4	2.30516	0.81859
	GPR3	-1.66648	-1.6783
	FDPS	-2.3741	-0.216065
	TRIM9	-1.35789	-0.100569
	SLC8B1	-1.51215	0.0109177
	IFITM10	-1.81807	-0.336916
	MPLKIP	0.711517	0.166332
	LMO7	-1.50506	-0.118003
	HOMEZ	1.8971	0.273346
	TGFBI	2.47544	1.94075
	COX8A	-0.782725	-0.24128
	ZNF257	1.70137	1.58038
	TESK2	1.1052	1.47794
	CPNE4	-2.09345	-0.345518
	SYT12	-2.22403	-0.637532
	SYNGAP1	-1.12467	0.106105
	FOXP1	-1.25865	0.115961
	SYBU	1.21709	-0.0123117
	LRIG3	1.71817	1.44551
	HR	-1.33354	-0.606613
	MIR22HG	-1.12287	-0.854592
	LOC283335	-1.04422	-0.450749
	GAS2	-0.948088	-0.528176
	UNKL	0.824187	0.479938
	DERL3	1.57056	1.46968
	NUDT14	-1.03149	0.0734328
	ANK3	-1.22641	0.0693791
	CLDND1	2.17657	-0.211444
	DDX5	1.38919	-0.139379
	RPH3A	-0.905039	-0.629996
	C2	1.09133	0.768806
	SLC35A5	-0.990538	-0.220398
	BEND6	-1.00642	-0.776116
	COX7A1	-1.43117	-0.565375
	NTNG2	-1.0681	-0.219416
	MTX1	-1.02717	-0.227376
	AK1	-0.996948	-7.41108e-05
	MYLK	-1.87795	-0.929488
	CNTN6	-1.00205	-1.04511
	RBFOX1	1.34491	-0.0796544
	OCEL1	-1.09416	-0.601508
	PDZD7	-0.815305	-0.360119
	MAP2	-0.659311	-0.179158
	GSTO2	0.862104	0.516123
	LOC283045	1.12476	-0.145096
	PAIP1	1.13845	0.0455546
	LINC00173	1.02079	0.29244
	TXNL4B	0.699826	0.295066
	NEDD4L	0.858703	0.119074
	RGL1	2.25992	0.10403
	KIFC2	-1.40862	0.112694
	RAPGEF2	1.07041	0.211216
	ZNF345	1.05224	0.584626
	AIFM3	-1.06778	-0.825228
	LOC284930	-1.86131	-0.0968934
	MDH1B	-0.834376	-0.885777
	MIER1	0.895344	-0.200988
	RABL6	1.82303	0.234523
	ZMYM6	0.710672	0.0586954
	SLC36A1	-0.768427	-0.503098
	MTHFD2L	2.97775	0.185651
	PCDH9	-1.0236	-0.172664
	LRRFIP2	0.992518	-0.229071
	MIR99AHG	-1.33713	-0.220468
	ARHGAP21	0.92208	0.028224
	CSRP2	1.13566	1.16448
	CEMIP	1.78546	-0.298166
	CBWD5	-1.03463	-0.0578543
	RAB11FIP1	1.05952	0.674958
	CC2D1B	-0.752031	-0.330103
	KCNQ2	2.43716	0.402982
	KCNK1	-1.21649	-0.421078
	ZDHHC23	0.718073	-0.0728084
	KIF13A	1.54395	0.808716
	STK24	-2.70741	-0.428004
	UBE3A	4.17077	-0.0648832
	FIS1	-0.866383	-0.0587191
	MIDN	-1.28109	-0.630865
	HHLA3	0.795893	0.771015
	CDHR2	-1.92504	0.975005
	TIMM44	-3.98657	-0.100293
	ZNF184	0.921295	0.596344
	ZNF503	-1.59539	-1.28662
	ABLIM1	1.01139	-0.0142027
	LDLRAD4	-1.20247	-0.290186
	SLC29A1	-0.93126	-0.563328
	GNG4	2.01877	-0.543941
	DLC1	-0.93633	-0.545816
	MYH11	-2.06605	-1.79484
	RNF144A	1.14942	0.126212
	MGLL	-0.814348	-0.384298
	TNFAIP2	-1.74142	-0.321285
	NME9	0.769433	0.576172
	ANO10	1.01562	0.0635987
	KDM4B	-1.71742	0.421798
	VILL	-2.33169	-0.0117264
	USE1	-0.718064	-0.0740574
	SFXN5	-1.09624	-0.193433
	ABR	-1.55616	0.131851
	ANAPC11	-1.6617	-0.197318
	KRT17	-1.86345	-0.0710633
	SYT2	-2.19673	-2.65567
	RPL36	-0.844514	0.126171
	GABRA2	0.9522	0.341548
	ZNF665	0.961064	0.98481
	RNU12	1.49101	0.426128
	XPNPEP1	1.0533	-0.0220264
	CYP39A1	1.51659	1.93523
	HRK	-1.13469	-0.0572001
	SYNDIG1	-0.662136	-0.172667
	CFAP43	0.90221	0.58745
	MSANTD4	2.99875	0.0361463
	ZCWPW2	0.986314	-0.027448
	PFN2	-2.18918	-0.806415
	ESYT3	0.983487	0.670758
	MATR3	1.6633	-0.0432429
	HINT1	-0.813218	-0.578807
	ATP1A1	-1.25706	-0.260929
	ADTRP	-1.40097	-0.493123
	EVI5	0.844591	0.0333342
	R3HDM2	-1.17141	-0.259326
	CXXC4	0.797394	0.557732
	OBSL1	1.28804	-0.133116
	C14orf132	0.717353	0.70075
	CTSA	0.820436	0.220864
	C2orf73	1.54793	0.615883
	GINM1	0.721597	0.400814
	TNRC6B	0.705153	0.10166
	NT5C	-0.910623	-0.30464
	HEATR6	0.961646	0.66023
	JUNB	-1.26581	-0.0325076
	FAM174B	1.072	0.470911
	TAOK2	-0.632873	-0.245154
	SMYD1	-1.37873	-1.26388
	RAD51C	0.716868	0.311214
	ZNF100	0.816381	0.340712
	PPFIBP2	-1.46528	0.387587
	CA4	1.43125	1.08897
	FASN	-0.815141	-0.222089
	ST3GAL3	1.65298	-0.0379262
	ABRACL	-0.809793	-0.761918
	SWT1	1.45112	0.0975399
	CYB561D2	1.32998	0.53841
	N4BP2	1.06297	0.723738
	DNAL4	-1.4817	-0.0326094
	TRIP12	3.21824	-0.00210804
	COL12A1	-1.01248	-0.761438
	ZDHHC8	-1.38689	-0.207459
	MAN1C1	0.942052	0.362139
	SCN4B	0.81645	-0.712273
	GALNT16	1.1672	0.669176
	FREM1	-1.3141	-1.34169
	RNF180	1.37152	-0.0323679
	SESN1	0.737906	0.419033
	FUT10	1.13975	0.564279
	TSEN54	-1.39038	-0.0615657
	GABRB1	0.668195	0.325035
	RNU4-2	1.21462	0.725401
	MDGA2	-1.01192	-0.376168
	GALNT2	-0.621144	-0.128445
	SLC9A9	0.833867	0.601502
	CORO6	-0.646335	-0.515645
	SNHG19	0.753898	0.363465
	RAB3A	-2.10008	-0.342781
	LSM4	-0.681187	-0.405815
	JPH4	0.699002	0.649456
	LOC101927468	2.73608	0.0675332
	AHRR	1.31908	1.32484
	PDE4B	-1.10442	-0.0595398
	VWA3A	0.945498	0.929848
	NCOR2	1.27635	0.20959
	PHACTR1	-0.790488	-0.0197856
	EHD2	-1.6548	-0.528756
	LOC441666	-1.19964	-0.716912
	PRDX6	0.892967	0.538858
	CNTNAP2	1.12429	-0.0561823
	ORAI2	-1.27243	-0.580408
	ZNF490	0.648945	0.385663
	ATP6V1A	-1.56643	-0.501748
	STARD4	-0.858811	-0.693986
	FAM131A	-0.672283	-0.347588
	NPBWR2	-1.70078	-0.943397
	ADAMTSL1	-1.18844	-0.587995
	WDR7	3.14041	-0.154772
	SLC35F1	-0.715065	-0.86273
	SMIM19	-1.04757	-0.0456768
	ACTR1B	-1.03707	-0.286193
	PCP4	-2.04622	-1.34864
	CHMP2A	-0.710845	0.905971
	LYPD5	1.00417	0.200039
	MEG3	1.3236	0.130741
	CRELD1	0.848793	0.533884
	SPATA17	1.14616	1.46129
	SLC46A3	0.827017	0.51034
	PDE4DIP	-1.83539	0.358505
	MAP3K10	-1.10911	0.0343177
	MAP3K12	-0.779431	-0.494076
	RSRP1	-0.998139	0.0467658
	GOLPH3L	0.756188	0.0515602
	CRH	-3.04295	-3.21236
	LYNX1	-1.03485	-0.550685
	DHDH	1.09064	0.948813
	PHGDH	1.72353	1.06781
	MAP7	0.544361	0.561164
	UGP2	-0.778414	-0.244953
	SUMF2	-0.592704	-0.526709
	GLIS3	2.04329	1.44994
	ZNF568	0.701355	0.310724
	ZNF702P	1.22749	1.41531
	DAPK1	0.772903	0.762534
	ZNF99	1.53173	1.46875
	PDE7A	-0.750663	-0.442827
	TMA7	-0.745728	0.0378636
	ZNF844	1.00703	0.946775
	EGR4	-1.51381	-0.400855
	MDFIC	-2.58945	-1.01081
	RAD23A	-0.672055	-0.507915
	KCNK4	-1.01242	-0.129986
	SLC39A11	-1.36801	-0.536194
	SREBF1	-0.923272	-0.390445
	SBK1	-1.057	-0.279385
	CDH6	-0.972312	-0.623755
	IKZF2	0.808751	0.361836
	MKNK2	-1.37798	0.68927
	PUS7L	0.611339	0.489635
	ZBED8	0.794585	0.376202
	HOMER1	-1.84758	-0.600534
	CHN2	-0.889441	-0.35529
	PTPRR	-1.62076	0.0636245
	HIBCH	0.850197	0.868844
	NR4A3	-0.977136	-0.109603
	CDK14	-0.846639	-0.603238
	TRAPPC1	-0.704782	-0.0747225
	LY86-AS1	0.689432	0.575439
	MAPT	-1.67889	0.0553022
	MSC-AS1	-1.31509	-1.24236
	ARPP21	-0.921106	-0.191135
	PAPSS2	-1.22259	-1.03106
	DLGAP3	1.22017	0.39428
	ANO8	-0.610706	-0.294568
	TSSC4	-0.781332	-0.337931
	ZNF726	1.17897	1.22713
	RPS6KA5	0.967251	0.385915
	TMEM232	1.1439	0.366395
	MGAT4C	1.77543	-0.293943
	SNCAIP	-1.42015	-0.308146
	HILPDA	0.720237	0.475076
	ARHGAP19-SLIT1	1.0202	0.215917
	ETS2	-0.839851	-0.545856
	LUC7L2	-0.621421	-0.479433
	FAM214A	2.03645	-0.1586
	HDAC4	1.30653	0.303366
	LYRM4	-0.883531	-0.513889
	ADAR	1.0496	0.0625598
	DDRGK1	2.56489	0.594129
	FRMD4B	-1.66049	-0.563086
	FOS	-3.14749	-1.28695
	NETO1	-0.861488	-0.668724
	CACNB4	0.696239	-0.330059
	SLC25A25	-1.24703	-0.276401
	CCDC28A	0.751698	0.547128
	RABGGTA	-0.776626	-0.337306
	SLC8A3	-0.724691	-0.456496
	CYP2E1	1.52475	0.136924
	TTPAL	-0.751932	-0.631233
	GLT8D1	-1.16419	-0.302673
	SPHK2	-1.05192	-0.21597
	LRP1B	-2.2553	-0.3437
	MCRS1	0.835333	-0.26128
	AP2A1	-0.653508	-0.14894
	PPIA	-2.05335	-0.51055
	CNTN5	1.26985	-0.11272
	GRAMD1B	-1.01349	-0.247054
	CSTF3	0.64648	0.241572
	MEIS2	0.971141	0.74178
	LCORL	1.02562	0.289914
	TCF12	1.55701	0.216478
	AK9	1.71625	-0.0598529
	ATP2B1	-0.707735	-0.277891
	C9orf16	-0.776846	-0.162495
	AGRN	-0.976436	-0.0118581
	TULP3	0.990442	0.458424
	WARS2	-0.80113	-0.410706
	ATG16L1	-0.6155	-0.51665
	CDC42	-0.575002	-0.408282
	MLST8	-0.800668	-0.199811
	LOC101929237	1.38597	0.870579
	C4orf48	-1.17935	-0.152973
	SURF2	-0.80205	-0.411681
	CIZ1	-1.49039	0.15248
	SH3PXD2B	0.978081	0.781883
	PCDHB11	1.42042	-0.54521
	DCLK1	-1.09975	-0.537889
	TMEM68	0.660853	-0.132215
	EMBP1	-0.939797	-0.698964
	TMPO	1.326	-0.0532794
	NAP1L5	-0.882134	-0.716813
	GLS	-1.09656	-0.47568
	SPEG	-1.02621	0.108682
	PMPCB	0.561854	0.0440159
	NHLRC1	0.932926	0.32021
	KIF17	-1.35351	0.360171
	TTC32	0.856865	0.597756
	TRIO	0.668293	0.261726
	ZSCAN31	1.17681	0.806561
	CORO1A	-0.749128	-0.178406
	PJA2	-1.35484	-0.407136
	GALNT14	-1.09648	-0.529539
	MTUS1	0.945357	0.346317
	DUSP1	-1.07809	-0.203004
	PDE4A	-1.02434	-0.125976
	ANAPC15	-0.702177	-0.221975
	EIF3B	1.225	0.00560904
	LAPTM5	3.05047	0.581768
	CLIC4	1.36677	0.750281
	NPAS4	-3.80447	-1.78232
	KHDRBS3	-0.783169	-0.280376
	NDRG4	-0.629319	-0.468975
	PDZRN3	-0.963053	0.388875
	SNRNP25	-0.711732	-0.55775
	LAMA4	-1.01195	-0.8389
	LPCAT4	-0.622488	-0.603868
	UBXN2A	0.707785	0.522791
	CUL3	-0.954868	-0.123732
	SPTSSB	-1.18627	-0.977618
	SERHL	1.01802	0.750892
	ESRRG	-0.811253	-0.778165
	SHROOM3	0.960523	0.535264
	TNS1	-1.05573	-0.496979
	JMJD1C	1.25672	0.245088
	NPM2	1.01002	0.529386
	RPL12	-1.30851	0.21393
	MLLT11	-0.792215	-0.646242
	ARHGEF1	-0.94306	0.128104
	TPBG	-1.29238	-0.995415
	RASSF5	-1.06384	-0.200462
	NPTX1	3.16976	-0.15915
	GALNT7	-1.28552	-0.284866
	GOLIM4	-0.908381	-0.592715
	DHRS4L1	-2.91209	0.346034
	FSTL4	-0.770082	-0.310834
	RXFP1	-0.926077	-0.784007
	GULP1	1.10949	0.480425
	ZNF676	1.918	1.54844
	GRHL1	1.04226	0.411605
	ZNF141	0.639202	0.401434
	CTXN3	0.877839	0.567121
	GPR137B	0.839488	0.435666
	SLC27A2	0.814397	0.590835
	KCNA4	0.579676	0.42092
	HS3ST1	-0.795398	-0.33605
	PRDX5	-0.693098	-0.324958
	SNHG8	0.638613	0.648132
	GPM6A	1.66909	-0.128622
	GABRG1	1.05221	0.6951
	CSDC2	-1.06681	-0.718807
	BRSK1	-0.949839	-0.338876
	PTS	-0.706629	-0.255255
	PINX1	-0.65595	-0.250195
	NUP35	0.626232	0.170181
	TAGLN3	-0.727151	-0.370592
	VGF	-1.87558	-1.1958
	NELL1	-1.0055	-0.555183
	HABP4	-1.06302	-0.0890231
	CPLX3	-1.24813	-0.960492
	MIB1	1.11799	-0.194791
	SLC2A11	-0.782783	-0.158869
	ZNF385A	-1.58065	-0.383397
	ZNF804B	-0.89723	-0.679747
	KCNV1	-0.851869	-0.23635
	CLN3	0.876258	0.636675
	PSRC1	0.836041	0.609811
	SPRED1	-0.850678	-0.346649
	LOC100507156	-1.448	0.443457
	EPHX4	0.838349	0.322185
	HTT	2.11017	0.135934
	SMYD5	0.999562	0.217906
	LRRIQ1	1.01506	1.00662
	MAP6	-0.957704	-0.0278093
	BID	-0.945992	-0.405842
	RBMS1	-0.836794	-0.547044
	RASSF7	-0.816701	-0.416152
	HSD11B2	1.6644	1.93873
	LRP2BP	1.06653	0.548589
	GABRA1	-1.11988	-0.513264
	DCUN1D1	-0.75446	-0.0997687
	STAMBPL1	1.09636	0.0706653
	BAZ2B	0.84274	0.46873
	SPAG4	-1.23243	-0.759002
	RNASE1	2.25068	1.25807
	ATXN7L3	-1.46954	-0.300426
	DST	-0.75256	-0.073046
	SLC35F2	1.17959	0.225961
	PTPRE	-0.957655	-0.52761
	PRRX1	-1.70158	-1.0056
	PHOSPHO1	-1.00226	-1.11242
	IDH3A	-0.678302	-0.558263
	WDR46	-0.832983	-0.418974
	SNRPA	1.10953	0.70346
	SNHG21	0.665285	0.22049
	RAB8B	0.620442	0.10722
	ALG1L9P	0.754857	0.288244
	PDE4D	-1.42338	-0.138362
	CHORDC1	0.622032	0.288122
	MACROD1	0.970598	1.04605
	KIAA2012	0.785686	0.91035
	SLC26A11	0.73744	0.723015
	QRFPR	-1.55894	-1.23999
	HTR1A	1.0734	1.08149
	FAM86B3P	-3.85973	-1.23365
	B3GALT2	-1.14293	-0.755423
	DLEC1	1.59787	1.17828
	ZNF331	-2.03606	0.449101
	RCN1	1.11384	0.894985
	EYA4	-1.2331	-1.04236
	WIF1	-0.977229	-1.0064
	ZNF83	0.865035	0.768699
	CAV2	1.69299	2.11594
	PRKAA1	-0.62786	-0.716844
	SLC35B2	-0.778258	-0.920903
	HSPB1	1.77962	1.56664
	ZNF30	0.716514	0.727012
	KIAA1614	1.61316	0.696048
	KIRREL3	0.82163	0.559494
	RAMP3	-1.32257	-1.52178
	C3orf70	1.93377	0.666927
	PCSK1	-0.975373	-0.735746
	APOD	0.773756	0.802428
	PKD2L1	1.1184	1.3386
	TIMM17A	-0.674681	-0.810449
	ANXA4	-1.36939	-0.943063
	CCDC184	-0.962113	-0.973803
	RIMKLA	-0.59571	-0.596994
	PDE4C	1.1482	0.819575
	UBASH3B	-1.08271	-1.16342
	CHRM2	-0.746815	-0.826904
	HYDIN	0.768782	0.66574
	PCP4L1	-0.93346	-0.804747
	TIGAR	-0.769781	-0.723378
	ZNF706	0.533918	0.455305
	SLC2A4RG	1.337	0.943662
	SLC25A36	-0.549813	-0.717468
	PHYHIPL	-0.653442	-0.417813
	GATM	0.68678	0.726298
	DPYSL3	0.882703	0.620715
	LINC00472	-0.627114	-0.836206
	CADM4	-0.940134	-0.567962
	VASN	1.12032	1.1339
	PSME4	-1.05547	-0.477264
	ABCG1	0.868089	0.664944
	UTRN	-2.03469	-0.606952
	ENPP2	0.959161	0.892004
	SOX5	-0.837785	-0.666734
	HK1	-0.482503	-0.427653
	OTOF	1.29332	1.07158
	HSPA1B	0.936434	1.56507
	ARRDC3	0.833646	0.703368
	PRKD1	-0.813472	-0.589258
	ZFP36	1.59681	2.0386
	TP53INP2	-0.824414	-0.584117
	TRIM17	0.881897	0.627249
	CAMK2G	-0.593554	-0.486241
	TMOD1	0.644812	0.574643
	C1orf115	0.607021	0.488386
	MKNK1	0.524414	0.600586
	DNAJB1	1.19556	1.05657
	DBF4B	0.743079	0.916105
	TENM2	1.61278	0.608795
	STAC2	-0.747166	-0.736832
	ALDH1A3	-1.80413	-2.02987
	ABCA17P	0.722669	1.02403
	CYC1	-0.567103	-0.589384
	TRIM52	0.98795	0.52985
	NAPG	-0.551926	-0.608811
	KCNA1	-0.598622	-0.863061
	OSBPL3	-0.733218	-0.848095
	ASAP2	-0.829858	-0.555824
	KCNIP1	-1.57198	-0.942862
	LOC100129917	0.633901	0.686436
	PHLDA1	-1.08301	-0.594628
	PIK3R3	-0.692033	-0.871026
	KCNG1	0.878048	0.905077
	SGCZ	-0.614731	-0.850579
	KCNA5	1.38109	1.06185
	FYCO1	1.24702	1.65122
	REPIN1	0.515311	0.410393
	TRDMT1	-0.493922	-0.835622
	PAFAH2	1.03718	0.863202
	HSD17B12	0.643416	-0.750187
	CEP128	0.715074	0.881252
	ZNF641	-0.765333	-0.862731
	KNTC1	0.690544	0.596947
	LMO4	-0.90938	-0.62445
	IQCA1	0.670904	0.806861
	STAG3L5P	-0.53767	-1.1804
	ALK	-0.895846	-0.786172
	ANK1	1.45599	-0.630959
	BARD1	-0.806771	-1.44345
	HTR3B	0.797394	0.848623
	JUN	0.586451	0.896775
	RXRB	-0.536537	-0.429216
	SIRT3	0.563953	0.476695
	TNFRSF10B	1.17818	1.2436
	SH3RF2	0.942203	1.13913
	KCNAB3	-0.895417	-0.623498
	MSRA	0.594051	0.429029
	HMGB2	0.590539	0.841052
	NPY	-2.31692	-1.851
	BMP2K	-0.970195	-0.549787
	GBAP1	-0.520455	-0.573063
	ZNF385D	-0.626582	-0.810605
	CEP126	0.503621	0.502874
	TSHZ1	0.413184	0.542505
	CLK4	-0.390202	-0.640278
	TRIB1	-1.42288	-1.55311
	ACTR2	-0.47028	-0.512937
	RND2	-0.825284	-0.819871
	NAB1	-0.935347	-0.547666
	ITGA8	-0.614063	-1.01765
	LGI4	1.01188	1.01422
	CDK8	-0.529076	-0.587523
	PODXL	0.638271	0.769296
	ATG14	-0.615564	-0.626004
	EPHA7	-0.473019	-0.702651
	NRIP3	-0.733677	-0.809984
	ZNF528	0.406852	0.413027
	SHF	0.638698	0.885974
	LINC01184	-0.38082	-0.787931
	STMN4	0.394349	0.571075
	SLC17A6	-0.743823	-1.07115
	LRP8	-0.835308	-0.945506
	ADAMTS6	-0.939307	-1.04226
	SHD	-1.51085	-0.942026
	SSTR1	0.867133	0.580915
	C2CD4C	0.572197	0.888949
	ARID5A	0.697848	0.99966
	LGI2	-1.32329	-0.918602
	REEP1	-0.482668	-0.545954
	KLHL5	-0.769343	-0.619593
	RCAN3	-1.38756	-1.31523
	FOXQ1	0.978824	1.91823
	POLQ	0.938104	1.02537
	GABRG3	-0.41347	-0.494386
	ZNF808	0.475004	0.554273
	ZNF471	0.586869	0.66094
	PRCP	-0.412932	-0.614151
	SV2A	-0.368832	-0.383866
	PTPN13	0.461168	0.734363
	ZNF831	0.977117	1.09267
	SLC25A44	-0.377618	-0.426629
	RADIL	0.730093	0.813567
	SRRM3	0.790032	0.414789
	ELAVL2	-0.448681	-0.536811
	DNAH9	0.410144	0.888551
	PPP1R26-AS1	0.93737	0.90278
	SLC19A1	0.959427	0.647157
	GRB10	0.497397	0.529463
	C8orf34	-0.501699	-0.589095
	CEP112	0.644494	0.528434
	RAB3B	-0.81668	-0.63703
	SCHIP1	0.341343	0.660089
	SNED1	0.745719	1.09433
	HHIPL1	0.405652	0.626883
	SLC35G1	-0.706693	-1.62603
	SOCS2	-0.665462	-0.759717
	ABCG8	0.432284	0.86593
	ANKRD29	-0.498887	-0.888651
	VWA1	0.727911	1.54268
	CELF6	0.890988	0.470591
	MYOZ3	-0.838742	-1.33606
	FAM3C	-0.380052	-0.537488
	UBE2N	-0.426104	-0.647253
	ZNF337	0.313464	0.588332
	TFRC	-0.491587	-0.588617
	TMEM167A	-0.311361	-0.567767
	KIAA1211L	0.339432	0.64646
	PRDM5	-0.428636	-0.867642
	EMID1	0.49031	0.780541
	NXPH3	-0.747404	-0.708324
	LDHA	-0.412878	-0.551412
	ACSL6	-0.396113	-0.667228
	USP43	0.523669	0.55078
	VIP	-1.51632	-1.18108
	PNPLA2	0.402944	0.679401
	ST8SIA1	-0.388739	-0.576613
	ING3	0.488154	-0.612872
	LYPD6	-0.636317	-0.936055
	KRAS	-0.297543	-0.620251
	EMB	-0.30824	-0.66561
	CAAP1	-0.334658	-0.560953
	PSMA5	-0.337987	-0.531574
	CDCA7	-0.631155	-1.80565
	PCMTD2	0.353467	0.491772
	ECE1	0.397044	0.533419
	KIT	-0.951563	-1.36585
	PTPRM	-0.34978	-0.79789
	ADAMTS17	-0.602841	-0.730124
	BCAT1	-0.341459	-0.535816
	ALS2CL	0.369804	0.797086
	ROCK1	0.764106	0.412255
	ERI1	0.314095	0.581131
	DNA2	-0.496468	0.593059
	AKNA	0.397654	0.510778
	CDK5RAP2	0.430889	0.507238
	CLMP	-0.50329	-1.23012
	TBC1D4	-0.3489	-0.481082
	GPAT3	-0.650618	-0.9968
	LAPTM4B	-0.569636	-0.728925
	UPP2	0.439759	0.935955
	CHST1	0.295397	0.57356
	CXCL14	-0.821161	-0.910015
	NXPH2	-0.727001	-1.50696
	KCNK2	-0.651164	-0.825931
	EGFR	-0.458514	-0.712002
	SPATA2	0.256836	0.546946
	NDRG1	0.34224	0.711378
	CCDC58	-0.307828	-0.887551
	FBXO34	0.304493	0.533324
	SLC47A1	-0.386239	-0.679964
	IGF1R	0.402292	0.557
	FGF9	-0.285981	-0.627738
	CASD1	-0.235473	-0.457081
	THBS3	-0.33201	-0.663394
	TRIM67	-0.541315	-0.959574
	LPGAT1	-0.265608	-0.518461
	PDZD2	0.418808	0.687694
	IGF1	-0.426844	-1.09684
	HSPA1A	0.375016	1.48109
	GBA2	-0.301132	-0.392259
	GAD2	-0.556662	-0.968268
	AMOTL1	-0.291267	-0.5809
	MCC	-0.44136	-0.666552
	TMEM14C	-0.261676	-0.787756
	SLC37A3	-0.264739	-0.481824
	RASA3	0.21077	0.475163
	NFKBIZ	-0.450614	-0.82063
	C12orf49	-0.291092	-0.552884
	ADRA1A	-0.241065	-0.562377
	PTOV1	0.285776	0.903401
	RYR1	0.294683	0.618715
	GLB1L	-0.251268	-1.09939
	SPOPL	-0.212426	-0.481477
	DDN	0.255716	0.590726
	CDS1	-0.21175	-0.633322
	DLGAP2	-0.22336	0.400285
	TRIM11	-0.20188	0.756665
	ZSCAN18	-0.386238	0.529015
	MNS1	0.127855	0.769742
	CSPG4	0.321039	0.720072
	AP1G2	-0.247327	0.881375
	PEG3	-0.204666	-0.493736
	DENND1B	-0.0925575	-0.529802
	FRMPD1	-0.226187	-0.965533
	PRB2	0.11667	1.39722
	B4GALT6	-0.172667	-0.553789
	ZNF701	-0.141191	0.861038
	ZNF516	-0.126374	0.599547
	ZFP41	0.0714913	0.616136
	NETO2	-0.190798	-0.566935
	GPLD1	0.101103	-0.62284
	NOP9	0.084204	-0.468484
	TEAD1	-0.137401	-0.558757
	CRTC1	0.0606296	0.515845
	ANKRD11	-0.106655	0.477104
	KIF1C	0.0630679	0.431414
	CENPJ	0.0514148	0.819649
	HSP90B1	-0.106831	0.489586
	PCDHB10	0.0652605	-0.68699
	LINCR-0001	0.0848414	0.600633
	OBSCN	-0.0327349	0.81688
	DNAH2	-0.0203369	0.649752

## Sheet: SuppFig 5b
Supplemental Figure 5b
NeuN Immunofluorescence quantification
	NeuN+ (%)	NeuN- (%)
	88.8889	11.1111
	89.1892	10.8108
	87.0968	12.9032
	86.3636	13.6364
	96	4
	86.0465	13.9535
	95.2381	4.7619
	90.9091	9.09091
	87.5	12.5
	95.6522	4.34783
mean:	90.2884	9.71156

## Sheet: SuppFig 6c
Supplemental Figure 6c
RAD21-TEV western blot
Supplemental Figure 6c
RAD21-TEV protein level quantification
	VEH	DOX 24H
	1	0.41
	1	0.4
	1	0.21
	1	0.25

## Sheet: SuppFig7a
Supplemental Figure 7a
NIPBL western blot
										NIPBL protein level quantification
										Nipbl	+/+	+/-
											0.907245	0.569958
											1.21818	0.514977
											0.874575	0.759289
											0.933223	0.789839
											1.06678	0.705951
											1.06808	0.766956
											0.931915	0.746509

[truncated: 4 more sheets: SuppFig 8a, SuppFig 8c, SuppFig 8d, SuppFig10a]
